# Supplementary material for: Poly[[tetra­aqua­tetra­kis­[μ3-5-(pyridine-4-carboxamido)­isophthalato]nickel(II)diterbium(III)] tetra­hydrate]
Source: Acta Crystallogr Sect E Struct Rep Online. 2013 Jun 8;69(Pt 7):m358–9. doi: 10.1107/S1600536813014876 (PMC3772404; doi:10.1107/S1600536813014876)
Supplement: Supplementary file 1 [file e-69-0m358-sup1.cif]

##############################################################################
#                                                                            #
# This CIF contains the data in a paper accepted for publication in          #
# Acta Crystallographica Section E. It conforms to the requirements of       #
# Notes for Authors for Acta Crystallographica Section E, and has been       #
# peer reviewed under the auspices of the IUCr Commission on Journals.       #
#                                                                            #
# Full details of the Crystallographic Information File format               #
# are given in the paper "The Crystallographic Information File (CIF):       #
# a New Standard Archive File for Crystallography" by S. R. Hall, F. H.      #
# Allen and I. D. Brown [Acta Cryst. (1991), A47, 655-685].                  #
#                                                                            #
# The current version of the core CIF dictionary is obtainable from          #
# ftp://ftp.iucr.org/pub/cif_core.dic.                                       #
#                                                                            #
# Software is freely available for graphical display of the structure(s)     #
# in this CIF. For information consult the CIF software page                 #
# http://www.iucr.org/resources/cif/software.                                #
#                                                                            #
# This file may be used for bona fide research purposes within the           #
# scientific community so long as proper attribution is given to the journal # 
# article from which it was obtained.                                        #
#                                                                            #
##############################################################################
data_global
_audit_creation_method     'form.cif (version 2.0)'
_journal_data_validation_number     ?
_journal_date_recd_electronic     2013-05-21
_journal_date_accepted     2013-05-30
_journal_name_full     'Acta Crystallographica, Section E'
_journal_year     2013
_journal_volume     69
_journal_issue      7
_journal_page_first     m358
_journal_page_last     m359
_journal_paper_category     QM
_journal_paper_doi     10.1107/S1600536813014876
_journal_coeditor_code     HY2627
_publ_contact_author_name     'Chun-Hua Zhang'
_publ_contact_author_address
;
Department of Chemistry and Materials Science
Hengyang, Hunan 421008, People's Republic of China
;
_publ_contact_author_email     'hynuzch@163.com'
_publ_contact_author_fax     '86 734 8484911'
_publ_contact_author_phone     '86 734 8484932'
_publ_section_title
;\
Poly[[tetraaquatetrakis[\m~3~-5-(pyridine-4-carboxamido)isophthalato]nickel(II)\
diterbium(III)] tetrahydrate]
;
loop_
    _publ_author_name
    _publ_author_footnote
    _publ_author_address
    'Yi-Fang Deng' ?
;
      Key Laboratory of Functional Organometallic Materials
      Hengyang Normal University
      Department of Chemistry and Materials Science
      Hengyang, Hunan 421008
      People's Republic of China
;
    'Man-Sheng Chen' ?
;
      Key Laboratory of Functional Organometallic Materials
      Hengyang Normal University
      Department of Chemistry and Materials Science
      Hengyang, Hunan 421008
      People's Republic of China
;
    'Chun-Hua Zhang' ?
;
      Key Laboratory of Functional Organometallic Materials
      Hengyang Normal University
      Department of Chemistry and Materials Science
      Hengyang, Hunan 421008
      People's Republic of China
;
    'Xue Nie' ?
;
      Key Laboratory of Functional Organometallic Materials
      Hengyang Normal University
      Department of Chemistry and Materials Science
      Hengyang, Hunan 421008
      People's Republic of China
;
data_I
_audit_creation_method     SHELXL-97
_chemical_name_systematic
;\
Poly[[tetraaquatetrakis[\m~3~-5-(pyridine-4-\
carboxamido)isophthalato]nickel(II)diterbium(III)] tetrahydrate]
;
_chemical_name_common     ?
_chemical_formula_moiety     'C56 H40 N8 Ni O24 Tb2, 4(H2 O)'
_chemical_formula_sum     'C56 H48 N8 Ni O28 Tb2'
_chemical_formula_iupac     '[Ni Tb2 (C14 H8 N2 O5)4 (H2 O)4], 4H2 O'
_chemical_formula_weight     1657.57
_chemical_melting_point     ?
_symmetry_cell_setting     triclinic
_symmetry_space_group_name_H-M     'P -1'
_symmetry_space_group_name_Hall     '-P 1'
loop_
    _symmetry_equiv_pos_as_xyz
    'x, y, z'
    '-x, -y, -z'
_cell_length_a     10.2347(12)
_cell_length_b     10.8608(13)
_cell_length_c     13.7452(17)
_cell_angle_alpha     79.053(2)
_cell_angle_beta     78.7450(10)
_cell_angle_gamma     86.326(2)
_cell_volume     1470.7(3)
_cell_formula_units_Z     1
_cell_measurement_reflns_used     3746
_cell_measurement_theta_min     2.13
_cell_measurement_theta_max     24.75
_cell_measurement_temperature     293(2)
_exptl_crystal_description     block
_exptl_crystal_colour     green
_exptl_crystal_size_max     0.22
_exptl_crystal_size_mid     0.16
_exptl_crystal_size_min     0.08
_exptl_crystal_density_diffrn     1.872
_exptl_crystal_density_meas     ?
_exptl_crystal_density_method     'not measured'
_exptl_crystal_F_000     822
_exptl_absorpt_coefficient_mu     2.795
_exptl_absorpt_correction_type     multi-scan
_exptl_absorpt_process_details     '(SADABS; Bruker, 2001)'
_exptl_absorpt_correction_T_min     0.5783
_exptl_absorpt_correction_T_max     0.8073
_exptl_special_details
;
;
_diffrn_ambient_temperature     293(2)
_diffrn_radiation_type     MoK\a
_diffrn_radiation_wavelength     0.71073
_diffrn_radiation_source     'fine-focus sealed tube'
_diffrn_radiation_monochromator     graphite
_diffrn_measurement_device_type     'Bruker APEX CCD'
_diffrn_measurement_method     '\f and \w scans'
_diffrn_detector_area_resol_mean     ?
_diffrn_reflns_number     7345
_diffrn_reflns_av_R_equivalents     0.0449
_diffrn_reflns_av_sigmaI/netI     0.0665
_diffrn_reflns_theta_min     2.03
_diffrn_reflns_theta_max     25.02
_diffrn_reflns_theta_full     25.02
_diffrn_measured_fraction_theta_max     0.981
_diffrn_measured_fraction_theta_full     0.981
_diffrn_reflns_limit_h_min     -12
_diffrn_reflns_limit_h_max     10
_diffrn_reflns_limit_k_min     -12
_diffrn_reflns_limit_k_max     12
_diffrn_reflns_limit_l_min     -15
_diffrn_reflns_limit_l_max     16
_diffrn_standards_number     ?
_diffrn_standards_interval_count     ?
_diffrn_standards_interval_time     ?
_diffrn_standards_decay_%     ?
_refine_special_details
;
Refinement of <i>F</i>^2^ against ALL reflections. The weighted <i>R</i>-factor
<i>wR</i> and goodness of fit <i>S</i> are based on <i>F</i>^2^, conventional
<i>R</i>-factors <i>R</i> are based on <i>F</i>, with <i>F</i> set to zero for
negative <i>F</i>^2^. The threshold expression of <i>F</i>^2^ >
\s(<i>F</i>^2^) is used only for calculating <i>R</i>-factors(gt) <i>etc</i>.
and is not relevant to the choice of reflections for refinement.
<i>R</i>-factors based on <i>F</i>^2^ are statistically about twice as large
as those based on <i>F</i>, and <i>R</i>- factors based on ALL data will be
even larger.
;
_reflns_number_total     5088
_reflns_number_gt     4486
_reflns_threshold_expression     I>2\s(I)
_refine_ls_structure_factor_coef     Fsqd
_refine_ls_matrix_type     full
_refine_ls_R_factor_all     0.0369
_refine_ls_R_factor_gt     0.0325
_refine_ls_wR_factor_gt     0.0725
_refine_ls_wR_factor_ref     0.0737
_refine_ls_goodness_of_fit_ref     1.026
_refine_ls_restrained_S_all     1.026
_refine_ls_number_reflns     5088
_refine_ls_number_parameters     434
_refine_ls_number_restraints     1
_refine_ls_hydrogen_treatment     mixed
_refine_ls_weighting_scheme     calc
_refine_ls_weighting_details
                 'calc w=1/[\s^2^(Fo^2^)+(0.0233P)^2^] where P=(Fo^2^+2Fc^2^)/3'
_atom_sites_solution_hydrogens     geom
_atom_sites_solution_primary     direct
_atom_sites_solution_secondary     difmap
_refine_ls_shift/su_max     0.013
_refine_ls_shift/su_mean     0.000
_refine_diff_density_max     1.244
_refine_diff_density_min     -0.850
_refine_ls_extinction_method     none
_refine_ls_extinction_coef     ?
loop_
    _atom_type_symbol
    _atom_type_description
    _atom_type_scat_dispersion_real
    _atom_type_scat_dispersion_imag
    _atom_type_scat_source
    'C' 'C' 0.0033 0.0016
                         'International Tables Vol C Tables 4.2.6.8 and 6.1.1.4'
    'H' 'H' 0.0000 0.0000
                         'International Tables Vol C Tables 4.2.6.8 and 6.1.1.4'
    'Ni' 'Ni' 0.3393 1.1124
                         'International Tables Vol C Tables 4.2.6.8 and 6.1.1.4'
    'Tb' 'Tb' -0.1723 4.1537
                         'International Tables Vol C Tables 4.2.6.8 and 6.1.1.4'
    'N' 'N' 0.0061 0.0033
                         'International Tables Vol C Tables 4.2.6.8 and 6.1.1.4'
    'O' 'O' 0.0106 0.0060
                         'International Tables Vol C Tables 4.2.6.8 and 6.1.1.4'
_computing_data_collection     'SMART (Bruker, 2007)'
_computing_cell_refinement     'SAINT (Bruker, 2007)'
_computing_data_reduction     'SAINT (Bruker, 2007)'
_computing_structure_solution     'SHELXTL (Sheldrick, 2008)'
_computing_structure_refinement     'SHELXTL (Sheldrick, 2008)'
_computing_molecular_graphics
               'XP in SHELXTL (Sheldrick, 2008) and DIAMOND (Brandenburg, 1999)'
_computing_publication_material     'SHELXTL (Sheldrick, 2008)'
loop_
    _atom_site_type_symbol
    _atom_site_label
    _atom_site_fract_x
    _atom_site_fract_y
    _atom_site_fract_z
    _atom_site_U_iso_or_equiv
    _atom_site_adp_type
    _atom_site_calc_flag
    _atom_site_refinement_flags
    _atom_site_occupancy
    _atom_site_symmetry_multiplicity
    _atom_site_disorder_assembly
    _atom_site_disorder_group
    Ni Ni1 1.0000 0.5000 0.5000 0.0250(2) Uani d S 1 2 . .
    Tb Tb1 0.68072(2) 0.07753(2) 0.702898(17) 0.01601(8) Uani d . 1 1 . .
    C C1 0.7020(4) 0.4733(4) 0.7262(3) 0.0183(11) Uani d . 1 1 . .
    C C2 0.6789(4) 0.4175(4) 0.8277(3) 0.0183(11) Uani d . 1 1 . .
    H H2 0.6736 0.3308 0.8459 0.022 Uiso calc R 1 1 . .
    C C3 0.6638(4) 0.4905(4) 0.9018(3) 0.0175(11) Uani d . 1 1 . .
    C C4 0.6652(4) 0.6204(4) 0.8744(3) 0.0178(10) Uani d . 1 1 . .
    H H4 0.6536 0.6703 0.9236 0.021 Uiso calc R 1 1 . .
    C C5 0.6839(4) 0.6748(4) 0.7733(3) 0.0158(10) Uani d . 1 1 . .
    C C6 0.7036(4) 0.6024(4) 0.6993(3) 0.0193(11) Uani d . 1 1 . .
    H H6 0.7179 0.6402 0.6317 0.023 Uiso calc R 1 1 . .
    C C7 0.6867(4) 0.8146(4) 0.7468(3) 0.0175(10) Uani d . 1 1 . .
    C C8 0.7334(5) 0.3941(4) 0.6453(4) 0.0204(11) Uani d . 1 1 . .
    C C9 0.6652(5) 0.4829(5) 1.0811(4) 0.0273(12) Uani d . 1 1 . .
    C C10 0.6518(5) 0.4003(5) 1.1831(4) 0.0236(12) Uani d . 1 1 . .
    C C11 0.6510(5) 0.2706(5) 1.2016(4) 0.0289(13) Uani d . 1 1 . .
    H H11 0.6537 0.2274 1.1489 0.035 Uiso calc R 1 1 . .
    C C12 0.6461(5) 0.2065(5) 1.2977(4) 0.0335(14) Uani d . 1 1 . .
    H H12 0.6461 0.1194 1.3084 0.040 Uiso calc R 1 1 . .
    C C13 0.6395(6) 0.3855(6) 1.3606(4) 0.0377(14) Uani d . 1 1 . .
    H H13 0.6341 0.4257 1.4154 0.045 Uiso calc R 1 1 . .
    C C14 0.6452(5) 0.4584(5) 1.2657(4) 0.0338(13) Uani d . 1 1 . .
    H H14 0.6446 0.5454 1.2574 0.041 Uiso calc R 1 1 . .
    C C15 1.0258(4) 0.1208(4) 0.8319(3) 0.0182(11) Uani d . 1 1 . .
    C C16 1.1580(5) 0.1051(4) 0.7839(3) 0.0202(11) Uani d . 1 1 . .
    H H16 1.1759 0.0885 0.7186 0.024 Uiso calc R 1 1 . .
    C C17 1.2619(4) 0.1142(4) 0.8325(3) 0.0188(11) Uani d . 1 1 . .
    C C18 1.2340(5) 0.1428(4) 0.9301(3) 0.0199(11) Uani d . 1 1 . .
    H H18 1.3034 0.1484 0.9636 0.024 Uiso calc R 1 1 . .
    C C19 1.1034(5) 0.1627(4) 0.9764(3) 0.0202(11) Uani d . 1 1 . .
    C C20 0.9994(5) 0.1486(4) 0.9280(3) 0.0202(11) Uani d . 1 1 . .
    H H20 0.9116 0.1578 0.9605 0.024 Uiso calc R 1 1 . .
    C C21 0.9089(5) 0.1091(4) 0.7832(4) 0.0190(11) Uani d . 1 1 . .
    C C22 1.4064(5) 0.0981(4) 0.7846(4) 0.0209(11) Uani d . 1 1 . .
    C C23 0.9939(5) 0.2964(5) 1.0918(4) 0.0243(12) Uani d . 1 1 . .
    C C24 0.9908(5) 0.3390(5) 1.1902(4) 0.0239(12) Uani d . 1 1 . .
    C C25 0.9825(5) 0.2574(5) 1.2813(4) 0.0249(12) Uani d . 1 1 . .
    H H25 0.9818 0.1711 1.2847 0.030 Uiso calc R 1 1 . .
    C C26 0.9751(5) 0.3078(5) 1.3671(4) 0.0259(12) Uani d . 1 1 . .
    H H26 0.9668 0.2531 1.4287 0.031 Uiso calc R 1 1 . .
    C C27 0.9848(5) 0.5064(5) 1.2781(4) 0.0260(12) Uani d . 1 1 . .
    H H27 0.9863 0.5924 1.2762 0.031 Uiso calc R 1 1 . .
    C C28 0.9886(5) 0.4653(5) 1.1899(4) 0.0254(12) Uani d . 1 1 . .
    H H28 0.9897 0.5224 1.1301 0.031 Uiso calc R 1 1 . .
    N N1 0.6471(4) 0.4307(4) 1.0036(3) 0.0198(9) Uani d . 1 1 . .
    H H1 0.6233 0.3539 1.0175 0.024 Uiso calc R 1 1 . .
    N N2 0.6415(4) 0.2613(4) 1.3772(3) 0.0351(12) Uani d . 1 1 . .
    N N3 1.0796(4) 0.2002(4) 1.0719(3) 0.0215(9) Uani d . 1 1 . .
    H H3 1.1205 0.1609 1.1182 0.026 Uiso calc R 1 1 . .
    N N4 0.9792(4) 0.4297(4) 1.3670(3) 0.0230(10) Uani d . 1 1 . .
    O O1 0.8077(3) 0.4367(3) 0.5645(2) 0.0279(8) Uani d . 1 1 . .
    O O2 0.6811(3) 0.2878(3) 0.6642(2) 0.0299(9) Uani d . 1 1 . .
    O O3 0.6713(4) 0.8705(3) 0.6617(2) 0.0331(9) Uani d . 1 1 . .
    O O4 0.7068(4) 0.8772(3) 0.8101(2) 0.0339(9) Uani d . 1 1 . .
    O O5 0.6912(5) 0.5911(4) 1.0737(3) 0.0543(13) Uani d . 1 1 . .
    O O6 0.9267(3) 0.0947(3) 0.6916(2) 0.0292(9) Uani d . 1 1 . .
    O O7 0.7926(3) 0.1150(3) 0.8333(2) 0.0223(8) Uani d . 1 1 . .
    O O8 1.4397(3) 0.0991(3) 0.6916(2) 0.0279(8) Uani d . 1 1 . .
    O O9 1.4954(3) 0.0850(4) 0.8377(2) 0.0389(10) Uani d . 1 1 . .
    O O10 0.9241(4) 0.3510(4) 1.0333(3) 0.0367(10) Uani d . 1 1 . .
    O O1W 0.9258(3) 0.6831(3) 0.4332(2) 0.0304(9) Uani d . 1 1 . .
    H H1WB 0.8653 0.7199 0.4703 0.036 Uiso d R 1 1 . .
    H H1WA 0.9887 0.7246 0.3992 0.036 Uiso d R 1 1 . .
    O O2W 0.7196(4) 0.0949(4) 0.5260(3) 0.0384(10) Uani d D 1 1 . .
    H H2WA 0.762(6) 0.038(5) 0.497(5) 0.08(3) Uiso d D 1 1 . .
    H H2WB 0.6846 0.1625 0.4985 0.046 Uiso d R 1 1 . .
    O O3W 0.2999(4) 0.1656(5) 0.5331(3) 0.0711(15) Uani d . 1 1 . .
    H H3WC 0.3276 0.1462 0.4754 0.085 Uiso d R 1 1 . .
    H H3WD 0.3569 0.1383 0.5705 0.085 Uiso d R 1 1 . .
    O O4W 0.4141(5) 0.8386(4) 0.9854(3) 0.0655(15) Uani d . 1 1 . .
    H H4WA 0.4330 0.9020 0.9390 0.079 Uiso d R 1 1 . .
    H H4WB 0.4387 0.8527 1.0378 0.079 Uiso d R 1 1 . .
loop_
    _atom_site_aniso_label
    _atom_site_aniso_U_11
    _atom_site_aniso_U_22
    _atom_site_aniso_U_33
    _atom_site_aniso_U_12
    _atom_site_aniso_U_13
    _atom_site_aniso_U_23
    Ni1 0.0299(6) 0.0268(5) 0.0192(5) -0.0041(4) -0.0022(4) -0.0074(4)
    Tb1 0.01649(14) 0.01550(13) 0.01686(13) -0.00072(9) -0.00436(9) -0.00362(9)
    C1 0.018(3) 0.017(3) 0.019(3) -0.001(2) -0.004(2) -0.002(2)
    C2 0.019(3) 0.015(3) 0.017(3) -0.002(2) 0.001(2) 0.001(2)
    C3 0.011(2) 0.023(3) 0.016(3) 0.001(2) -0.001(2) 0.002(2)
    C4 0.015(3) 0.020(3) 0.019(3) 0.001(2) -0.006(2) -0.004(2)
    C5 0.014(2) 0.014(2) 0.019(3) -0.0025(19) -0.003(2) -0.001(2)
    C6 0.019(3) 0.020(3) 0.017(3) -0.002(2) -0.001(2) 0.000(2)
    C7 0.016(3) 0.017(3) 0.021(3) 0.000(2) -0.005(2) -0.005(2)
    C8 0.021(3) 0.018(3) 0.024(3) 0.004(2) -0.010(2) -0.003(2)
    C9 0.026(3) 0.031(3) 0.023(3) -0.002(2) -0.002(2) -0.001(2)
    C10 0.016(3) 0.030(3) 0.023(3) -0.002(2) -0.004(2) -0.001(2)
    C11 0.034(3) 0.028(3) 0.025(3) -0.006(2) -0.009(3) -0.002(2)
    C12 0.038(3) 0.030(3) 0.032(3) -0.011(3) -0.011(3) 0.005(3)
    C13 0.046(4) 0.052(4) 0.018(3) 0.005(3) -0.008(3) -0.012(3)
    C14 0.040(4) 0.034(3) 0.027(3) -0.002(3) -0.007(3) -0.004(3)
    C15 0.017(3) 0.019(3) 0.020(3) 0.001(2) -0.006(2) -0.004(2)
    C16 0.022(3) 0.024(3) 0.015(2) 0.001(2) -0.003(2) -0.006(2)
    C17 0.013(3) 0.024(3) 0.020(3) -0.001(2) -0.005(2) -0.002(2)
    C18 0.017(3) 0.022(3) 0.024(3) -0.003(2) -0.011(2) -0.007(2)
    C19 0.020(3) 0.024(3) 0.020(3) -0.001(2) -0.003(2) -0.010(2)
    C20 0.016(3) 0.024(3) 0.022(3) 0.001(2) -0.002(2) -0.010(2)
    C21 0.022(3) 0.016(3) 0.022(3) -0.001(2) -0.008(2) -0.006(2)
    C22 0.022(3) 0.017(3) 0.024(3) 0.000(2) -0.004(2) -0.003(2)
    C23 0.020(3) 0.032(3) 0.023(3) -0.005(2) -0.002(2) -0.012(2)
    C24 0.014(3) 0.039(3) 0.020(3) 0.000(2) -0.004(2) -0.010(2)
    C25 0.024(3) 0.032(3) 0.022(3) -0.002(2) -0.005(2) -0.011(2)
    C26 0.028(3) 0.029(3) 0.019(3) -0.009(2) -0.003(2) -0.001(2)
    C27 0.027(3) 0.025(3) 0.026(3) -0.002(2) -0.002(2) -0.006(2)
    C28 0.029(3) 0.032(3) 0.016(3) 0.001(2) -0.005(2) -0.005(2)
    N1 0.024(2) 0.016(2) 0.017(2) -0.0011(17) -0.0026(18) 0.0018(17)
    N2 0.041(3) 0.040(3) 0.023(3) -0.010(2) -0.009(2) 0.004(2)
    N3 0.020(2) 0.030(2) 0.016(2) 0.0027(18) -0.0079(18) -0.0040(18)
    N4 0.020(2) 0.034(3) 0.017(2) -0.0042(19) -0.0025(18) -0.0100(19)
    O1 0.028(2) 0.037(2) 0.0188(19) -0.0097(17) 0.0015(16) -0.0089(16)
    O2 0.046(2) 0.0134(19) 0.030(2) -0.0048(16) -0.0039(18) -0.0058(15)
    O3 0.068(3) 0.0138(19) 0.0196(19) -0.0010(17) -0.0143(19) -0.0012(15)
    O4 0.067(3) 0.0150(19) 0.028(2) 0.0044(17) -0.027(2) -0.0068(15)
    O5 0.111(4) 0.026(2) 0.031(2) -0.024(2) -0.023(2) -0.0010(18)
    O6 0.019(2) 0.050(2) 0.023(2) -0.0029(17) -0.0051(16) -0.0159(17)
    O7 0.0126(18) 0.035(2) 0.0232(19) -0.0012(15) -0.0038(15) -0.0134(15)
    O8 0.0151(19) 0.050(2) 0.022(2) 0.0009(16) -0.0038(15) -0.0162(17)
    O9 0.0142(19) 0.082(3) 0.021(2) 0.0050(19) -0.0062(16) -0.0094(19)
    O10 0.038(2) 0.050(3) 0.029(2) 0.0195(19) -0.0152(19) -0.0220(18)
    O1W 0.035(2) 0.031(2) 0.0230(19) 0.0021(17) 0.0013(17) -0.0064(16)
    O2W 0.064(3) 0.030(2) 0.018(2) 0.004(2) -0.009(2) 0.0003(17)
    O3W 0.059(3) 0.124(5) 0.027(2) 0.027(3) -0.013(2) -0.012(3)
    O4W 0.137(5) 0.035(3) 0.027(2) -0.031(3) -0.014(3) -0.0027(19)
_geom_special_details
;
All e.s.d.'s (except the e.s.d. in the dihedral angle between two l.s. planes)
are estimated using the full covariance matrix. The cell e.s.d.'s are taken
into account individually in the estimation of e.s.d.'s in distances, angles
and torsion angles; correlations between e.s.d.'s in cell parameters are only
used when they are defined by crystal symmetry. An approximate (isotropic)
treatment of cell e.s.d.'s is used for estimating e.s.d.'s involving l.s.
planes.
;
loop_
    _geom_bond_atom_site_label_1
    _geom_bond_atom_site_label_2
    _geom_bond_site_symmetry_2
    _geom_bond_distance
    _geom_bond_publ_flag
    Ni1 O1 . 2.096(3) ?
    Ni1 N4 1_554 2.161(4) ?
    Ni1 O1W . 2.181(3) ?
    Tb1 O2 . 2.245(3) ?
    Tb1 O2W . 2.359(4) ?
    Tb1 O9 1_455 2.388(3) ?
    Tb1 O7 . 2.413(3) ?
    Tb1 O4 1_545 2.416(3) ?
    Tb1 O3 1_545 2.433(3) ?
    Tb1 O8 1_455 2.495(3) ?
    Tb1 O6 . 2.509(3) ?
    C1 C6 . 1.381(6) ?
    C1 C2 . 1.392(6) ?
    C1 C8 . 1.506(6) ?
    C2 C3 . 1.385(6) ?
    C2 H2 . 0.9300 ?
    C3 C4 . 1.389(6) ?
    C3 N1 . 1.409(6) ?
    C4 C5 . 1.384(6) ?
    C4 H4 . 0.9300 ?
    C5 C6 . 1.377(6) ?
    C5 C7 . 1.493(6) ?
    C6 H6 . 0.9300 ?
    C7 O3 . 1.246(5) ?
    C7 O4 . 1.255(5) ?
    C8 O1 . 1.243(5) ?
    C8 O2 . 1.264(5) ?
    C9 O5 . 1.203(6) ?
    C9 N1 . 1.345(6) ?
    C9 C10 . 1.500(7) ?
    C10 C11 . 1.384(7) ?
    C10 C14 . 1.389(7) ?
    C11 C12 . 1.365(7) ?
    C11 H11 . 0.9300 ?
    C12 N2 . 1.331(7) ?
    C12 H12 . 0.9300 ?
    C13 N2 . 1.324(7) ?
    C13 C14 . 1.384(7) ?
    C13 H13 . 0.9300 ?
    C14 H14 . 0.9300 ?
    C15 C20 . 1.383(6) ?
    C15 C16 . 1.399(6) ?
    C15 C21 . 1.504(6) ?
    C16 C17 . 1.379(6) ?
    C16 H16 . 0.9300 ?
    C17 C18 . 1.405(6) ?
    C17 C22 . 1.511(6) ?
    C18 C19 . 1.386(6) ?
    C18 H18 . 0.9300 ?
    C19 C20 . 1.392(6) ?
    C19 N3 . 1.418(6) ?
    C20 H20 . 0.9300 ?
    C21 O7 . 1.257(5) ?
    C21 O6 . 1.275(5) ?
    C22 O8 . 1.255(5) ?
    C22 O9 . 1.259(6) ?
    C23 O10 . 1.225(6) ?
    C23 N3 . 1.354(6) ?
    C23 C24 . 1.505(7) ?
    C24 C28 . 1.370(7) ?
    C24 C25 . 1.381(7) ?
    C25 C26 . 1.379(6) ?
    C25 H25 . 0.9300 ?
    C26 N4 . 1.327(6) ?
    C26 H26 . 0.9300 ?
    C27 N4 . 1.336(6) ?
    C27 C28 . 1.361(7) ?
    C27 H27 . 0.9300 ?
    C28 H28 . 0.9300 ?
    N1 H1 . 0.8600 ?
    N3 H3 . 0.8600 ?
    O1W H1WB . 0.8524 ?
    O1W H1WA . 0.8227 ?
    O2W H2WA . 0.849(5) ?
    O2W H2WB . 0.8506 ?
    O3W H3WC . 0.8494 ?
    O3W H3WD . 0.8540 ?
    O4W H4WA . 0.8486 ?
    O4W H4WB . 0.8510 ?
loop_
    _geom_angle_atom_site_label_1
    _geom_angle_atom_site_label_2
    _geom_angle_atom_site_label_3
    _geom_angle_site_symmetry_1
    _geom_angle_site_symmetry_3
    _geom_angle
    _geom_angle_publ_flag
    O1 Ni1 O1 . 2_766 180.0000(10)
                                 ?
    O1 Ni1 N4 . 1_554 87.40(13) ?
    O1 Ni1 N4 2_766 1_554 92.60(13) ?
    O1 Ni1 N4 . 2_767 92.60(13) ?
    O1 Ni1 N4 2_766 2_767 87.40(13) ?
    N4 Ni1 N4 1_554 2_767 180.0000(10)
                                     ?
    O1 Ni1 O1W . . 92.84(13) ?
    O1 Ni1 O1W 2_766 . 87.16(13) ?
    N4 Ni1 O1W 1_554 . 88.99(14) ?
    N4 Ni1 O1W 2_767 . 91.01(14) ?
    O1 Ni1 O1W . 2_766 87.16(13) ?
    O1 Ni1 O1W 2_766 2_766 92.84(13) ?
    N4 Ni1 O1W 1_554 2_766 91.01(14) ?
    N4 Ni1 O1W 2_767 2_766 88.99(14) ?
    O1W Ni1 O1W . 2_766 180.00(17) ?
    O2 Tb1 O2W . . 82.73(13) ?
    O2 Tb1 O9 . 1_455 90.98(13) ?
    O2W Tb1 O9 . 1_455 138.08(13) ?
    O2 Tb1 O7 . . 81.89(12) ?
    O2W Tb1 O7 . . 139.50(13) ?
    O9 Tb1 O7 1_455 . 79.42(11) ?
    O2 Tb1 O4 . 1_545 154.16(12) ?
    O2W Tb1 O4 . 1_545 120.54(13) ?
    O9 Tb1 O4 1_455 1_545 78.80(13) ?
    O7 Tb1 O4 . 1_545 72.98(11) ?
    O2 Tb1 O3 . 1_545 152.82(12) ?
    O2W Tb1 O3 . 1_545 70.93(12) ?
    O9 Tb1 O3 1_455 1_545 103.96(13) ?
    O7 Tb1 O3 . 1_545 122.74(11) ?
    O4 Tb1 O3 1_545 1_545 52.81(11) ?
    O2 Tb1 O8 . 1_455 85.77(12) ?
    O2W Tb1 O8 . 1_455 85.49(13) ?
    O9 Tb1 O8 1_455 1_455 52.66(11) ?
    O7 Tb1 O8 . 1_455 130.18(10) ?
    O4 Tb1 O8 1_545 1_455 105.78(12) ?
    O3 Tb1 O8 1_545 1_455 85.57(12) ?
    O2 Tb1 O6 . . 84.52(12) ?
    O2W Tb1 O6 . . 88.54(13) ?
    O9 Tb1 O6 1_455 . 132.24(11) ?
    O7 Tb1 O6 . . 52.86(10) ?
    O4 Tb1 O6 1_545 . 85.04(12) ?
    O3 Tb1 O6 1_545 . 101.01(12) ?
    O8 Tb1 O6 1_455 . 169.17(11) ?
    O2 Tb1 C7 . 1_545 178.33(13) ?
    O2W Tb1 C7 . 1_545 96.05(14) ?
    O9 Tb1 C7 1_455 1_545 90.69(14) ?
    O7 Tb1 C7 . 1_545 98.38(12) ?
    O4 Tb1 C7 1_545 1_545 26.52(12) ?
    O3 Tb1 C7 1_545 1_545 26.32(12) ?
    O8 Tb1 C7 1_455 1_545 95.29(12) ?
    O6 Tb1 C7 . 1_545 94.32(12) ?
    O2 Tb1 C22 . 1_455 87.76(13) ?
    O2W Tb1 C22 . 1_455 111.81(15) ?
    O9 Tb1 C22 1_455 1_455 26.29(12) ?
    O7 Tb1 C22 . 1_455 104.77(12) ?
    O4 Tb1 C22 1_545 1_455 92.83(13) ?
    O3 Tb1 C22 1_545 1_455 95.67(13) ?
    O8 Tb1 C22 1_455 1_455 26.37(12) ?
    O6 Tb1 C22 . 1_455 157.14(13) ?
    C7 Tb1 C22 1_545 1_455 93.76(13) ?
    C6 C1 C2 . . 119.8(4) ?
    C6 C1 C8 . . 119.5(4) ?
    C2 C1 C8 . . 120.6(4) ?
    C3 C2 C1 . . 120.4(4) ?
    C3 C2 H2 . . 119.8 ?
    C1 C2 H2 . . 119.8 ?
    C2 C3 C4 . . 119.5(4) ?
    C2 C3 N1 . . 118.9(4) ?
    C4 C3 N1 . . 121.6(4) ?
    C5 C4 C3 . . 119.5(4) ?
    C5 C4 H4 . . 120.3 ?
    C3 C4 H4 . . 120.3 ?
    C6 C5 C4 . . 121.1(4) ?
    C6 C5 C7 . . 121.0(4) ?
    C4 C5 C7 . . 117.9(4) ?
    C5 C6 C1 . . 119.6(4) ?
    C5 C6 H6 . . 120.2 ?
    C1 C6 H6 . . 120.2 ?
    O3 C7 O4 . . 119.1(4) ?
    O3 C7 C5 . . 120.9(4) ?
    O4 C7 C5 . . 120.0(4) ?
    O3 C7 Tb1 . 1_565 60.0(2) ?
    O4 C7 Tb1 . 1_565 59.2(2) ?
    C5 C7 Tb1 . 1_565 177.4(3) ?
    O1 C8 O2 . . 124.1(4) ?
    O1 C8 C1 . . 118.7(4) ?
    O2 C8 C1 . . 117.2(4) ?
    O5 C9 N1 . . 124.2(5) ?
    O5 C9 C10 . . 118.2(5) ?
    N1 C9 C10 . . 117.6(5) ?
    C11 C10 C14 . . 117.0(5) ?
    C11 C10 C9 . . 125.5(5) ?
    C14 C10 C9 . . 117.4(5) ?
    C12 C11 C10 . . 119.5(5) ?
    C12 C11 H11 . . 120.3 ?
    C10 C11 H11 . . 120.3 ?
    N2 C12 C11 . . 123.9(5) ?
    N2 C12 H12 . . 118.0 ?
    C11 C12 H12 . . 118.0 ?
    N2 C13 C14 . . 123.1(5) ?
    N2 C13 H13 . . 118.4 ?
    C14 C13 H13 . . 118.4 ?
    C13 C14 C10 . . 119.4(5) ?
    C13 C14 H14 . . 120.3 ?
    C10 C14 H14 . . 120.3 ?
    C20 C15 C16 . . 119.6(4) ?
    C20 C15 C21 . . 117.5(4) ?
    C16 C15 C21 . . 122.8(4) ?
    C17 C16 C15 . . 120.7(4) ?
    C17 C16 H16 . . 119.7 ?
    C15 C16 H16 . . 119.7 ?
    C16 C17 C18 . . 119.3(4) ?
    C16 C17 C22 . . 123.0(4) ?
    C18 C17 C22 . . 117.7(4) ?
    C19 C18 C17 . . 120.2(4) ?
    C19 C18 H18 . . 119.9 ?
    C17 C18 H18 . . 119.9 ?
    C18 C19 C20 . . 119.8(4) ?
    C18 C19 N3 . . 118.6(4) ?
    C20 C19 N3 . . 121.5(4) ?
    C15 C20 C19 . . 120.3(4) ?
    C15 C20 H20 . . 119.8 ?
    C19 C20 H20 . . 119.8 ?
    O7 C21 O6 . . 119.9(4) ?
    O7 C21 C15 . . 119.5(4) ?
    O6 C21 C15 . . 120.6(4) ?
    O8 C22 O9 . . 119.1(4) ?
    O8 C22 C17 . . 120.7(4) ?
    O9 C22 C17 . . 120.1(4) ?
    O8 C22 Tb1 . 1_655 62.0(2) ?
    O9 C22 Tb1 . 1_655 57.1(2) ?
    C17 C22 Tb1 . 1_655 176.4(3) ?
    O10 C23 N3 . . 123.5(5) ?
    O10 C23 C24 . . 119.8(5) ?
    N3 C23 C24 . . 116.6(5) ?
    C28 C24 C25 . . 118.6(5) ?
    C28 C24 C23 . . 118.2(4) ?
    C25 C24 C23 . . 123.1(5) ?
    C26 C25 C24 . . 117.9(5) ?
    C26 C25 H25 . . 121.0 ?
    C24 C25 H25 . . 121.0 ?
    N4 C26 C25 . . 124.0(5) ?
    N4 C26 H26 . . 118.0 ?
    C25 C26 H26 . . 118.0 ?
    N4 C27 C28 . . 123.4(5) ?
    N4 C27 H27 . . 118.3 ?
    C28 C27 H27 . . 118.3 ?
    C27 C28 C24 . . 119.4(5) ?
    C27 C28 H28 . . 120.3 ?
    C24 C28 H28 . . 120.3 ?
    C9 N1 C3 . . 125.9(4) ?
    C9 N1 H1 . . 117.1 ?
    C3 N1 H1 . . 117.1 ?
    C13 N2 C12 . . 117.1(5) ?
    C23 N3 C19 . . 121.5(4) ?
    C23 N3 H3 . . 119.3 ?
    C19 N3 H3 . . 119.3 ?
    C26 N4 C27 . . 116.7(4) ?
    C26 N4 Ni1 . 1_556 121.8(3) ?
    C27 N4 Ni1 . 1_556 121.1(3) ?
    C8 O1 Ni1 . . 144.0(3) ?
    C8 O2 Tb1 . . 154.9(3) ?
    C7 O3 Tb1 . 1_565 93.7(3) ?
    C7 O4 Tb1 . 1_565 94.2(3) ?
    C21 O6 Tb1 . . 91.1(3) ?
    C21 O7 Tb1 . . 96.0(3) ?
    C22 O8 Tb1 . 1_655 91.6(3) ?
    C22 O9 Tb1 . 1_655 96.6(3) ?
    Ni1 O1W H1WB . . 117.5 ?
    Ni1 O1W H1WA . . 109.4 ?
    H1WB O1W H1WA . . 118.0 ?
    Tb1 O2W H2WA . . 122(5) ?
    Tb1 O2W H2WB . . 111.0 ?
    H2WA O2W H2WB . . 127.1 ?
    H3WC O3W H3WD . . 108.6 ?
    H4WA O4W H4WB . . 107.8 ?
loop_
    _geom_torsion_atom_site_label_1
    _geom_torsion_atom_site_label_2
    _geom_torsion_atom_site_label_3
    _geom_torsion_atom_site_label_4
    _geom_torsion_site_symmetry_1
    _geom_torsion_site_symmetry_2
    _geom_torsion_site_symmetry_3
    _geom_torsion_site_symmetry_4
    _geom_torsion
    _geom_torsion_publ_flag
    C6 C1 C2 C3 . . . . -3.1(7) ?
    C8 C1 C2 C3 . . . . 173.3(4) ?
    C1 C2 C3 C4 . . . . 3.2(7) ?
    C1 C2 C3 N1 . . . . -176.9(4) ?
    C2 C3 C4 C5 . . . . -1.1(7) ?
    N1 C3 C4 C5 . . . . 179.0(4) ?
    C3 C4 C5 C6 . . . . -1.2(7) ?
    C3 C4 C5 C7 . . . . -179.1(4) ?
    C4 C5 C6 C1 . . . . 1.3(7) ?
    C7 C5 C6 C1 . . . . 179.2(4) ?
    C2 C1 C6 C5 . . . . 0.8(7) ?
    C8 C1 C6 C5 . . . . -175.6(4) ?
    C6 C5 C7 O3 . . . . 19.3(7) ?
    C4 C5 C7 O3 . . . . -162.8(4) ?
    C6 C5 C7 O4 . . . . -159.6(4) ?
    C4 C5 C7 O4 . . . . 18.3(7) ?
    C6 C1 C8 O1 . . . . 27.8(7) ?
    C2 C1 C8 O1 . . . . -148.5(5) ?
    C6 C1 C8 O2 . . . . -151.7(4) ?
    C2 C1 C8 O2 . . . . 32.0(7) ?
    O5 C9 C10 C11 . . . . -165.2(5) ?
    N1 C9 C10 C11 . . . . 14.7(8) ?
    O5 C9 C10 C14 . . . . 12.0(8) ?
    N1 C9 C10 C14 . . . . -168.1(5) ?
    C14 C10 C11 C12 . . . . -1.1(8) ?
    C9 C10 C11 C12 . . . . 176.1(5) ?
    C10 C11 C12 N2 . . . . 0.3(8) ?
    N2 C13 C14 C10 . . . . 0.7(9) ?
    C11 C10 C14 C13 . . . . 0.6(8) ?
    C9 C10 C14 C13 . . . . -176.8(5) ?
    C20 C15 C16 C17 . . . . 1.6(7) ?
    C21 C15 C16 C17 . . . . -178.7(4) ?
    C15 C16 C17 C18 . . . . -1.7(7) ?
    C15 C16 C17 C22 . . . . 179.9(4) ?
    C16 C17 C18 C19 . . . . -0.6(7) ?
    C22 C17 C18 C19 . . . . 177.9(4) ?
    C17 C18 C19 C20 . . . . 3.0(7) ?
    C17 C18 C19 N3 . . . . -175.6(4) ?
    C16 C15 C20 C19 . . . . 0.9(7) ?
    C21 C15 C20 C19 . . . . -178.9(4) ?
    C18 C19 C20 C15 . . . . -3.2(7) ?
    N3 C19 C20 C15 . . . . 175.3(4) ?
    C20 C15 C21 O7 . . . . -5.5(7) ?
    C16 C15 C21 O7 . . . . 174.7(4) ?
    C20 C15 C21 O6 . . . . 173.8(4) ?
    C16 C15 C21 O6 . . . . -6.0(7) ?
    C16 C17 C22 O8 . . . . 13.6(7) ?
    C18 C17 C22 O8 . . . . -164.8(4) ?
    C16 C17 C22 O9 . . . . -167.3(5) ?
    C18 C17 C22 O9 . . . . 14.3(7) ?
    O10 C23 C24 C28 . . . . -41.8(7) ?
    N3 C23 C24 C28 . . . . 136.0(5) ?
    O10 C23 C24 C25 . . . . 134.5(5) ?
    N3 C23 C24 C25 . . . . -47.8(7) ?
    C28 C24 C25 C26 . . . . -1.3(7) ?
    C23 C24 C25 C26 . . . . -177.5(4) ?
    C24 C25 C26 N4 . . . . -1.9(8) ?
    N4 C27 C28 C24 . . . . -2.0(8) ?
    C25 C24 C28 C27 . . . . 3.2(7) ?
    C23 C24 C28 C27 . . . . 179.5(4) ?
    O5 C9 N1 C3 . . . . 4.3(8) ?
    C10 C9 N1 C3 . . . . -175.7(4) ?
    C2 C3 N1 C9 . . . . 161.9(5) ?
    C4 C3 N1 C9 . . . . -18.2(7) ?
    C14 C13 N2 C12 . . . . -1.5(8) ?
    C11 C12 N2 C13 . . . . 1.0(8) ?
    O10 C23 N3 C19 . . . . 5.8(7) ?
    C24 C23 N3 C19 . . . . -171.8(4) ?
    C18 C19 N3 C23 . . . . 133.0(5) ?
    C20 C19 N3 C23 . . . . -45.5(7) ?
    C25 C26 N4 C27 . . . . 3.1(7) ?
    C25 C26 N4 Ni1 . . . 1_556 -169.7(4) ?
    C28 C27 N4 C26 . . . . -1.1(7) ?
    C28 C27 N4 Ni1 . . . 1_556 171.7(4) ?
    O2 C8 O1 Ni1 . . . . -119.0(5) ?
    C1 C8 O1 Ni1 . . . . 61.6(7) ?
    N4 Ni1 O1 C8 1_554 . . . 148.5(6) ?
    N4 Ni1 O1 C8 2_767 . . . -31.5(6) ?
    O1W Ni1 O1 C8 . . . . -122.6(6) ?
    O1W Ni1 O1 C8 2_766 . . . 57.4(6) ?
    O1 C8 O2 Tb1 . . . . 74.5(9) ?
    C1 C8 O2 Tb1 . . . . -106.0(7) ?
    O2W Tb1 O2 C8 . . . . -92.7(8) ?
    O9 Tb1 O2 C8 1_455 . . . 128.9(8) ?
    O7 Tb1 O2 C8 . . . . 49.7(7) ?
    O4 Tb1 O2 C8 1_545 . . . 63.1(8) ?
    O3 Tb1 O2 C8 1_545 . . . -107.0(8) ?
    O8 Tb1 O2 C8 1_455 . . . -178.7(8) ?
    O6 Tb1 O2 C8 . . . . -3.5(7) ?
    C22 Tb1 O2 C8 1_455 . . . 154.9(8) ?
    O4 C7 O3 Tb1 . . . 1_565 -3.9(5) ?
    C5 C7 O3 Tb1 . . . 1_565 177.1(4) ?
    O3 C7 O4 Tb1 . . . 1_565 4.0(5) ?
    C5 C7 O4 Tb1 . . . 1_565 -177.1(4) ?
    O7 C21 O6 Tb1 . . . . -3.3(4) ?
    C15 C21 O6 Tb1 . . . . 177.3(4) ?
    O2 Tb1 O6 C21 . . . . 85.9(3) ?
    O2W Tb1 O6 C21 . . . . 168.7(3) ?
    O9 Tb1 O6 C21 1_455 . . . -0.5(3) ?
    O7 Tb1 O6 C21 . . . . 1.9(2) ?
    O4 Tb1 O6 C21 1_545 . . . -70.5(3) ?
    O3 Tb1 O6 C21 1_545 . . . -121.1(3) ?
    O8 Tb1 O6 C21 1_455 . . . 112.2(6) ?
    C7 Tb1 O6 C21 1_545 . . . -95.3(3) ?
    C22 Tb1 O6 C21 1_455 . . . 15.1(5) ?
    O6 C21 O7 Tb1 . . . . 3.5(5) ?
    C15 C21 O7 Tb1 . . . . -177.2(4) ?
    O2 Tb1 O7 C21 . . . . -91.2(3) ?
    O2W Tb1 O7 C21 . . . . -22.5(4) ?
    O9 Tb1 O7 C21 1_455 . . . 176.3(3) ?
    O4 Tb1 O7 C21 1_545 . . . 94.9(3) ?
    O3 Tb1 O7 C21 1_545 . . . 76.4(3) ?
    O8 Tb1 O7 C21 1_455 . . . -168.6(3) ?
    O6 Tb1 O7 C21 . . . . -1.9(3) ?
    C7 Tb1 O7 C21 1_545 . . . 87.1(3) ?
    C22 Tb1 O7 C21 1_455 . . . -176.7(3) ?
    O9 C22 O8 Tb1 . . . 1_655 -1.7(5) ?
    C17 C22 O8 Tb1 . . . 1_655 177.4(4) ?
    O8 C22 O9 Tb1 . . . 1_655 1.8(5) ?
    C17 C22 O9 Tb1 . . . 1_655 -177.3(4) ?
loop_
    _geom_hbond_atom_site_label_D
    _geom_hbond_atom_site_label_H
    _geom_hbond_atom_site_label_A
    _geom_hbond_site_symmetry_A
    _geom_hbond_distance_DH
    _geom_hbond_distance_HA
    _geom_hbond_distance_DA
    _geom_hbond_angle_DHA
    N1 H1 O4W 2_667 0.86 2.16 3.000(6) 166
    N3 H3 O4 2_767 0.86 2.17 2.958(6) 153
    O1W H1WA O6 2_766 0.82 2.24 2.988(4) 151
    O1W H1WB O3W 2_666 0.85 2.04 2.763(6) 143
    O2W H2WA O3W 2_656 0.85(6) 2.47(6) 3.117(7) 134(5)
    O2W H2WB N2 1_554 0.85 1.92 2.672(6) 147
    O3W H3WC O3 2_666 0.85 1.92 2.736(5) 159
    O3W H3WD O8 1_455 0.85 1.98 2.793(5) 160
    O4W H4WA O9 1_465 0.85 2.25 3.088(6) 170
    O4W H4WB O9 2_767 0.85 2.19 3.034(5) 172
