# Supplementary material for: Poly[[tetra­aqua­tetra­kis­[μ3-5-(pyridine-4-carboxamido)­isophthalato]nickel(II)diterbium(III)] tetra­hydrate]
Source: Acta Crystallogr Sect E Struct Rep Online. 2013 Jun 8;69(Pt 7):m358–9. doi: 10.1107/S1600536813014876 (PMC3772404; doi:10.1107/S1600536813014876)
Supplement: Supplementary file 2 [file e-69-0m358-Isup2.hkl]

# 
# h,k,l, Fc-squared, Fo-squared, sigma(Fo-squared) and status flag 
# 
data_I
_shelx_title ' 1                      P-1' 
_shelx_refln_list_code          4 
_shelx_F_calc_maximum      354.70 
_exptl_crystal_F_000       822.00 
_reflns_d_resolution_high  0.8401 
 
loop_ 
 _symmetry_equiv_pos_as_xyz 
 'x, y, z' 
 '-x, -y, -z' 
 
_cell_length_a    10.2347 
_cell_length_b    10.8608 
_cell_length_c    13.7452 
_cell_angle_alpha  79.053 
_cell_angle_beta   78.745 
_cell_angle_gamma  86.326 
 
_shelx_F_squared_multiplier     1.000 
 
loop_ 
 _refln_index_h 
 _refln_index_k 
 _refln_index_l 
 _refln_F_squared_calc 
 _refln_F_squared_meas 
 _refln_F_squared_sigma 
 _refln_observed_status 
   1   0   0       66.66       58.73     11.54 o 
   2   0   0     5968.76     6476.79    114.12 o 
   3   0   0   125815.51   124848.05    967.07 o 
   4   0   0      265.85      291.91     31.67 o 
   5   0   0     8451.80     8915.29    150.92 o 
   6   0   0    20958.21    22198.80    266.57 o 
   7   0   0      126.07      144.38     58.47 o 
   8   0   0     4076.74     4003.95    225.93 o 
   9   0   0     6076.86     5746.01    290.56 o 
  10   0   0     1528.65     1349.95    159.26 o 
  11   0   0      827.74      840.39    150.28 o 
 -11   1   0     2810.83     2931.99    247.47 o 
 -10   1   0       48.21       76.68     66.42 o 
  -9   1   0      275.79      303.89     92.32 o 
  -8   1   0     2352.34     2098.01    171.56 o 
  -7   1   0     1605.61     1603.07    140.53 o 
  -6   1   0      729.52      641.97     53.08 o 
  -5   1   0     3382.11     3328.25     99.24 o 
  -4   1   0     4033.33     3849.37     97.33 o 
  -3   1   0     2115.68     2177.68     65.30 o 
  -2   1   0      164.28      120.02     21.03 o 
   1   1   0      980.44      827.52     32.44 o 
   2   1   0    20610.72    21039.33    242.86 o 
   3   1   0      340.63      366.46     25.59 o 
   4   1   0      518.54      687.27     45.65 o 
   5   1   0    18383.65    19573.06    446.99 o 
   6   1   0      472.90      436.14     41.70 o 
   7   1   0     1495.58     1277.12    120.79 o 
   8   1   0     7163.20     7337.54    297.48 o 
   9   1   0       95.70       54.11     52.32 o 
  10   1   0     1323.18     1354.31    160.28 o 
  11   1   0     2520.38     2491.15    221.32 o 
 -11   2   0      394.79      374.16    119.76 o 
 -10   2   0      297.19      311.33    101.81 o 
  -9   2   0     6397.05     6311.74    321.07 o 
  -8   2   0        8.30       -2.82     31.54 o 
  -7   2   0      818.25      758.31     67.68 o 
  -6   2   0     9735.03     9743.47    198.65 o 
  -5   2   0      385.16      397.10     44.06 o 
  -4   2   0     1472.01     1395.60     85.91 o 
  -3   2   0     8183.59     8560.54    196.70 o 
  -2   2   0       40.42       42.57     20.26 o 
  -1   2   0     1814.27     1545.37     73.09 o 
   0   2   0     8465.97     8092.48    912.45 o 
   1   2   0      522.71      414.34     19.61 o 
   2   2   0     6356.98     6140.69     79.93 o 
   3   2   0      961.50      926.11     44.63 o 
   4   2   0     7815.59     8422.71    212.19 o 
   5   2   0     2997.64     3188.29    105.91 o 
   6   2   0      758.22      774.07     52.07 o 
   7   2   0     4369.92     4575.57    212.60 o 
   8   2   0     2830.00     2896.09    185.67 o 
   9   2   0      655.16      590.60    107.20 o 
  11   2   0      510.47      438.27    127.46 o 
 -11   3   0       44.28       91.81     80.53 o 
 -10   3   0     2112.73     1845.67    196.70 o 
  -9   3   0     1440.28     1338.67    159.51 o 
  -8   3   0      528.79      382.88     97.71 o 
  -7   3   0     6333.48     6314.36    283.38 o 
  -6   3   0       70.18       70.50     28.83 o 
  -5   3   0      410.42      511.36     70.01 o 
  -4   3   0    15770.93    15820.38    324.15 o 
  -3   3   0       30.55        2.82     19.49 o 
  -2   3   0     1011.96     1117.09     79.76 o 
  -1   3   0    13367.62    13048.16    257.48 o 
   0   3   0    11829.26    10434.56    856.03 o 
   1   3   0     8466.16     8830.52    250.68 o 
   2   3   0     1352.30     1142.78     39.11 o 
   3   3   0     2010.04     1875.89     66.98 o 
   4   3   0     6238.60     6667.14    121.93 o 
   5   3   0     5068.75     5335.96    139.93 o 
   6   3   0      970.89      906.78     52.14 o 
   7   3   0     2240.74     2410.19    116.22 o 
   8   3   0     3094.25     3167.87    144.40 o 
   9   3   0     4462.86     4158.59    271.84 o 
  10   3   0      733.24      610.35    133.10 o 
  11   3   0      254.66      365.70    118.48 o 
 -11   4   0      250.55      327.49    120.53 o 
 -10   4   0     2075.02     1793.61    199.00 o 
  -9   4   0     1913.98     1885.67    191.82 o 
  -8   4   0     3140.86     2899.16    217.98 o 
  -7   4   0     2374.27     2352.72    121.97 o 
  -6   4   0     3295.83     3119.04    130.41 o 
  -5   4   0     7818.97     7463.45    252.86 o 
  -4   4   0    10368.96    10453.91    288.51 o 
  -3   4   0      406.87      468.53     67.19 o 
  -2   4   0    13444.02    13245.62    303.89 o 
  -1   4   0     1254.10      971.69     81.29 o 
   0   4   0    18373.12    16744.47   1527.54 o 
   1   4   0    16161.63    15693.06    898.19 o 
   2   4   0     1167.80     1390.40     57.50 o 
   3   4   0     2601.26     2630.18     69.11 o 
   4   4   0    15680.73    15910.17    311.79 o 
   5   4   0     1075.16     1163.80     54.81 o 
   6   4   0     1379.81     1400.98     83.60 o 
   7   4   0     3723.40     3905.81    229.52 o 
   8   4   0      447.18      350.57     94.63 o 
   9   4   0     2173.40     2299.07    210.80 o 
  10   4   0     1454.00     1681.03    192.59 o 
  11   4   0      610.42      439.55    131.30 o 
 -10   5   0     3745.62     3293.07    273.63 o 
  -9   5   0      272.55      171.31     79.24 o 
  -8   5   0     2501.69     2420.88    209.78 o 
  -7   5   0     6572.64     6157.76    202.61 o 
  -6   5   0     1267.58     1225.06    125.15 o 
  -5   5   0     5640.45     4778.43    221.83 o 
  -4   5   0    13995.74    14190.38    369.80 o 
  -3   5   0     3017.40     2843.00    160.54 o 
  -2   5   0     6706.92     6775.40    239.52 o 
  -1   5   0    17053.68    17954.04    385.19 o 
   0   5   0    25660.03    24415.28    444.94 o 
   1   5   0    12628.97    12658.34    735.11 o 
   2   5   0     5609.62     5726.55    193.78 o 
   3   5   0    13874.60    13399.78    237.79 o 
   4   5   0     4379.34     4556.74    103.27 o 
   5   5   0      470.40      428.50     40.09 o 
   6   5   0     6798.80     6467.40    290.04 o 
   7   5   0     1378.19     1260.96    139.51 o 
   8   5   0      166.38      200.03     73.60 o 
   9   5   0     3542.05     3420.78    254.91 o 
  10   5   0      153.21       89.50     69.24 o 
  11   5   0      627.65      518.03    147.20 o 
 -10   6   0       36.41       66.16     78.99 o 
  -9   6   0      323.93      234.91     96.94 o 
  -8   6   0     2252.81     2224.70    206.95 o 
  -7   6   0       72.88       49.37     33.18 o 
  -6   6   0     1160.84     1081.19    124.63 o 
  -5   6   0     3708.29     3701.08    212.34 o 
  -4   6   0      466.37      647.02     98.99 o 
  -3   6   0     2287.98     2036.47    150.02 o 
  -2   6   0     9539.87     8395.39    292.10 o 
  -1   6   0     5044.22     5579.83    233.37 o 
   0   6   0     8249.24     7930.70    272.86 o 
   1   6   0     7056.82     6360.38    564.45 o 
   2   6   0     5626.23     5712.19    202.80 o 
   3   6   0     3695.78     3662.01     96.46 o 
   4   6   0     1026.71     1025.14     55.18 o 
   5   6   0     4993.51     4892.96    160.50 o 
   6   6   0     3985.79     3888.80    236.70 o 
   7   6   0       81.70       72.58     52.83 o 
   8   6   0     4345.64     4325.79    279.02 o 
   9   6   0      166.65      191.05     77.70 o 
  10   6   0        6.24       35.13     62.57 o 
  -9   7   0     1909.24     1837.20    208.24 o 
  -8   7   0      539.62      441.09    122.07 o 
  -7   7   0        3.96        4.27     34.72 o 
  -6   7   0     2434.23     2363.18    187.98 o 
  -5   7   0     1834.15     1924.40    164.90 o 
  -4   7   0     1424.13     1394.83    136.94 o 
  -3   7   0     3969.89     3366.67    205.16 o 
  -2   7   0      468.95      431.86     88.48 o 
  -1   7   0     1338.14     1293.53    123.61 o 
   0   7   0     3318.78     2916.86    180.03 o 
   1   7   0        5.94       12.88     20.62 o 
   2   7   0      141.32      144.89     37.79 o 
   3   7   0     3863.71     3414.44    139.56 o 
   4   7   0      660.88      564.01     92.83 o 
   5   7   0     3861.54     3772.43    193.88 o 
   6   7   0     2163.42     2193.93    185.67 o 
   7   7   0      179.35      125.40     64.63 o 
   8   7   0     4408.88     4070.88    279.79 o 
   9   7   0      188.04      139.25     76.93 o 
  10   7   0      407.87      502.38    139.00 o 
  -9   8   0     1740.36     1636.40    219.01 o 
  -8   8   0      656.31      623.69    148.74 o 
  -7   8   0     1389.70     1275.36    116.17 o 
  -6   8   0     2361.20     2332.92    199.26 o 
  -5   8   0      714.38      852.95    131.82 o 
  -4   8   0     6309.50     6144.28    303.12 o 
  -3   8   0     2270.15     1967.74    169.51 o 
  -2   8   0       53.18       27.18     41.03 o 
  -1   8   0     5796.31     5593.68    272.35 o 
   0   8   0      673.36      697.29    107.97 o 
   1   8   0      460.46      441.67     63.57 o 
   2   8   0     2849.42     2491.28    339.92 o 
   3   8   0       33.08       18.46     24.75 o 
   4   8   0     1305.24     1172.99    152.72 o 
   5   8   0     4745.48     4209.10    171.72 o 
   6   8   0       14.87       -3.33     40.26 o 
   7   8   0      647.77      663.69    133.87 o 
   8   8   0     4204.46     4016.77    289.02 o 
   9   8   0      200.16      276.97    107.97 o 
  -8   9   0      103.28      126.94     86.68 o 
  -7   9   0     1188.09     1314.41    127.70 o 
  -6   9   0     2639.14     2665.02    228.24 o 
  -5   9   0      289.45      334.67    102.07 o 
  -4   9   0     2778.97     2573.47    212.60 o 
  -3   9   0     4408.66     4436.06    270.30 o 
  -2   9   0     1567.04     1421.76    152.59 o 
  -1   9   0     4581.67     4414.78    259.53 o 
   0   9   0      455.88      560.86    111.30 o 
   1   9   0     2133.91     2395.24    189.00 o 
   2   9   0     2617.88     2579.79    257.73 o 
   3   9   0      277.40      247.02     55.02 o 
   4   9   0     3444.30     3410.03    184.90 o 
   5   9   0     1773.78     1853.18    215.42 o 
   6   9   0      134.26      147.97     77.19 o 
   7   9   0     3384.58     3360.26    265.17 o 
   8   9   0      318.91      355.44    112.32 o 
  -7  10   0     2603.20     2693.31    178.91 o 
  -6  10   0      260.04      303.38    104.63 o 
  -5  10   0     1420.13     1369.44    183.62 o 
  -4  10   0     4591.56     4716.88    301.58 o 
  -3  10   0       48.53        9.49     42.06 o 
  -2  10   0     3712.23     3594.14    255.94 o 
  -1  10   0     4162.79     4141.92    270.81 o 
   0  10   0     1906.14     1645.64    170.03 o 
   1  10   0     4303.86     4124.22    262.60 o 
   2  10   0     2546.75     2325.58    282.35 o 
   3  10   0     2167.62     1999.26    144.51 o 
   4  10   0     3588.78     3503.24    175.88 o 
   5  10   0      166.35      265.17     67.80 o 
   6  10   0     1940.40     1976.20    208.49 o 
   7  10   0     1299.51     1487.15    205.42 o 
  -5  11   0     1799.80     2083.14    224.65 o 
  -4  11   0      296.05      312.36    106.94 o 
  -3  11   0       46.67       89.76     67.45 o 
  -2  11   0     2705.21     2671.95    235.68 o 
  -1  11   0      216.56      236.19     88.48 o 
   0  11   0      396.35      400.57    109.25 o 
   1  11   0     3911.04     3814.17    271.32 o 
   2  11   0      130.24      136.69     73.34 o 
   3  11   0      234.87      268.12     67.99 o 
   4  11   0     2934.51     2783.97    167.48 o 
   5  11   0       69.44      115.66     81.04 o 
   6  11   0      559.60      787.04    160.28 o 
  -3  12   0     1201.87     1422.53    209.01 o 
  -2  12   0     1152.28     1201.98    189.52 o 
  -1  12   0        2.00       19.23     55.14 o 
   0  12   0     2228.34     2559.62    240.55 o 
   1  12   0      645.37      766.78    154.90 o 
   2  12   0       32.00       61.55     66.68 o 
   3  12   0     2339.66     2413.31    221.57 o 
   4  12   0      248.18      304.60     80.96 o 
  -3 -12   1       31.82       31.67     46.34 o 
  -2 -12   1     2111.38     2165.97    223.37 o 
  -1 -12   1      376.06      408.27    124.38 o 
   0 -12   1        2.14       18.21     57.96 o 
   1 -12   1     2390.43     2896.34    257.99 o 
   2 -12   1      415.92      344.41    119.25 o 
   3 -12   1      364.71      363.13    125.66 o 
  -5 -11   1     1043.09     1127.61    180.28 o 
  -4 -11   1      825.32      959.73    112.91 o 
  -3 -11   1      364.42      430.83     82.90 o 
  -2 -11   1      352.50      597.78    133.10 o 
  -1 -11   1      406.71      423.91    114.63 o 
   0 -11   1      586.01      797.56    146.43 o 
   1 -11   1     1139.42     1360.98    183.87 o 
   2 -11   1       71.02       72.32     62.83 o 
   3 -11   1     1746.74     1804.12    200.29 o 
   4 -11   1     1476.29     1595.37    195.93 o 
   5 -11   1       12.03       15.39     62.57 o 
  -7 -10   1      268.41      240.81    104.89 o 
  -6 -10   1      511.14      569.06    136.94 o 
  -5 -10   1     4359.23     4030.36    283.38 o 
  -4 -10   1      590.59      616.99     89.36 o 
  -3 -10   1     1147.76     1087.61    117.33 o 
  -2 -10   1     3998.61     3889.97    181.60 o 
  -1 -10   1       39.74       42.57     46.93 o 
   0 -10   1     1273.90     1266.86    153.36 o 
   1 -10   1     4666.18     4615.32    286.71 o 
   2 -10   1      676.98      703.70    135.15 o 
   3 -10   1     2223.59     2222.65    208.24 o 
   4 -10   1     3020.79     2892.49    240.04 o 
   5 -10   1     1052.53     1062.21    168.74 o 
   6 -10   1     2503.92     2546.80    237.73 o 
   7 -10   1      218.77      311.33    120.53 o 
  -8  -9   1     1682.84     1558.44    208.24 o 
  -7  -9   1      114.75      163.61     80.53 o 
  -6  -9   1     2941.40     3321.54    255.94 o 
  -5  -9   1     1746.78     1809.76    186.44 o 
  -4  -9   1        1.85       21.42     28.93 o 
  -3  -9   1     4999.32     4808.26    190.04 o 
  -2  -9   1      785.00      840.82     89.26 o 
  -1  -9   1      405.31      406.47     98.73 o 
   0  -9   1     6323.90     6690.26    318.51 o 
   1  -9   1      760.14      713.70    122.33 o 
   2  -9   1     1606.50     1517.67    160.28 o 
   3  -9   1     4309.42     4548.13    276.20 o 
   4  -9   1       99.61      122.84     68.22 o 
   5  -9   1     1529.19     1528.70    173.87 o 
   6  -9   1     1844.03     1975.43    200.29 o 
   7  -9   1       68.49       86.17     67.19 o 
   8  -9   1      675.80      741.65    110.64 o 
  -9  -8   1      824.45      780.12    165.15 o 
  -8  -8   1     1823.57     1689.75    194.90 o 
  -7  -8   1     1274.22     1293.02    161.31 o 
  -6  -8   1     1641.32     1581.78    171.31 o 
  -5  -8   1      722.38      632.40    119.76 o 
  -4  -8   1     2314.97     2140.68    221.32 o 
  -3  -8   1     1740.92     1718.91    107.71 o 
  -2  -8   1      662.39      634.13     73.71 o 
  -1  -8   1     3860.83     3764.32    213.37 o 
   0  -8   1     5146.63     5063.08    257.73 o 
   1  -8   1        5.81        3.85     31.03 o 
   2  -8   1     4601.12     4625.07    255.68 o 
   3  -8   1      980.94     1092.99    132.07 o 
   4  -8   1      168.23      216.70     78.22 o 
   5  -8   1     4023.03     3838.28    249.53 o 
   6  -8   1      410.59      381.08    105.40 o 
   7  -8   1      480.32      445.20    116.94 o 
   8  -8   1     3706.29     3762.63    289.28 o 
   9  -8   1       35.08       26.93     65.14 o 
  -9  -7   1     2941.64     3122.53    263.37 o 
  -8  -7   1       78.97       92.07     66.68 o 
  -7  -7   1      412.97      449.04    112.32 o 
  -6  -7   1     2080.87     2190.59    189.26 o 
  -5  -7   1      482.58      556.75     69.37 o 
  -4  -7   1      999.46     1003.94     80.66 o 
  -3  -7   1     3243.88     2879.30    180.34 o 
  -2  -7   1      537.57      523.83     47.78 o 
  -1  -7   1     1240.19     1100.10     80.28 o 
   0  -7   1     6332.99     6002.97    260.81 o 
   1  -7   1     1565.41     1573.06    138.23 o 
   2  -7   1     1223.70     1025.03    115.66 o 
   3  -7   1      967.21      943.22    115.15 o 
   4  -7   1     4343.51     4040.11    233.63 o 
   5  -7   1     1171.29      971.17    131.05 o 
   6  -7   1       54.89        5.90     41.03 o 
   7  -7   1     4177.77     4430.68    264.91 o 
   8  -7   1      782.68      687.10     94.29 o 
   9  -7   1        0.70        2.05     57.70 o 
 -10  -6   1     1203.59     1292.76    193.88 o 
  -9  -6   1     1842.36     1814.12    196.95 o 
  -8  -6   1       84.72       85.91     62.57 o 
  -7  -6   1     4005.70     3892.14    253.63 o 
  -6  -6   1      101.86      160.02     64.63 o 
  -5  -6   1      496.61      534.59     65.27 o 
  -4  -6   1    10175.37    10274.77    177.74 o 
  -3  -6   1        3.87        5.77     15.36 o 
  -2  -6   1      576.93      516.93     43.59 o 
  -1  -6   1     5629.30     5523.04    208.50 o 
   0  -6   1     2058.83     2195.72    145.15 o 
   1  -6   1     4297.16     4009.33    200.03 o 
   2  -6   1     4251.52     4243.22    210.80 o 
   3  -6   1      765.39      757.30    103.61 o 
   4  -6   1     4208.14     3891.88    213.62 o 
   5  -6   1     2433.23     2206.75    168.23 o 
   6  -6   1     2080.63     1993.13    162.85 o 
   7  -6   1     1818.17     1740.78    161.56 o 
   8  -6   1     2384.67     2331.81    140.90 o 
   9  -6   1     1326.67     1330.46    186.44 o 
  10  -6   1     1296.43     1154.54    189.26 o 
 -10  -5   1     1546.63     1694.88    198.24 o 
  -9  -5   1     2062.95     2085.45    204.13 o 
  -8  -5   1     4327.15     4054.98    265.17 o 
  -7  -5   1     3833.39     3923.42    244.40 o 
  -6  -5   1        8.92        4.58     25.40 o 
  -5  -5   1     7903.56     8145.65    178.99 o 
  -4  -5   1     6590.54     6595.59    129.62 o 
  -3  -5   1      145.13      151.84     26.10 o 
  -2  -5   1    16421.87    16184.64    353.21 o 
  -1  -5   1     1679.47     1635.98     87.08 o 
   0  -5   1      106.96      158.91     31.87 o 
   1  -5   1    22392.11    21378.66    428.78 o 
   2  -5   1        7.50       -3.85     20.26 o 
   3  -5   1      915.21      963.48     99.76 o 
   4  -5   1     9369.53     9323.99    305.94 o 
   5  -5   1        7.52       11.28     34.62 o 
   6  -5   1     3086.94     3013.80    188.49 o 
   7  -5   1     3395.72     2819.66    189.26 o 
   8  -5   1        8.32       -9.08     28.66 o 
   9  -5   1     3196.99     2799.15    236.45 o 
  10  -5   1      350.38      416.73    123.10 o 
 -11  -4   1      773.46      734.22    157.46 o 
 -10  -4   1     2761.43     2702.98    240.04 o 
  -9  -4   1      277.39      292.35     95.40 o 
  -8  -4   1     2469.49     2527.31    204.13 o 
  -7  -4   1     2773.71     2774.07    130.26 o 
  -6  -4   1     1169.18     1119.11     78.55 o 
  -5  -4   1     7325.08     7533.85    151.99 o 
  -4  -4   1     6088.73     6041.46    115.34 o 
  -3  -4   1     2379.95     2431.44     70.40 o 
  -2  -4   1    11175.05    11268.71    242.43 o 
  -1  -4   1     4562.86     4236.93    163.30 o 
   0  -4   1    28959.72    28594.57   2150.68 o 
   1  -4   1     9395.55     9358.62    251.83 o 
   2  -4   1     8635.36     9183.20    258.24 o 
   3  -4   1    14632.34    14375.28    337.74 o 
   4  -4   1     8854.29     8639.02    270.55 o 
   5  -4   1      146.74      184.90     56.42 o 
   6  -4   1     6888.21     6672.82    258.24 o 
   7  -4   1     3142.34     3161.25    189.52 o 
   8  -4   1      296.94      297.48     90.01 o 
   9  -4   1     3510.89     3285.38    245.94 o 
  10  -4   1      160.12      143.36     76.17 o 
  11  -4   1     1045.60     1104.02    184.39 o 
 -11  -3   1     1693.79     1641.79    196.95 o 
 -10  -3   1      175.60       95.91     62.06 o 
  -9  -3   1      257.54      275.78     61.83 o 
  -8  -3   1     3945.53     3924.97    429.04 o 
  -7  -3   1       22.27       17.09     25.37 o 
  -6  -3   1      401.67      500.61     69.75 o 
  -5  -3   1     4555.05     4564.30     97.30 o 
  -4  -3   1        5.34        3.74     11.30 o 
  -3  -3   1      701.29      757.40     37.76 o 
  -2  -3   1     1577.92     1437.46     47.38 o 
  -1  -3   1       68.91       50.97     28.27 o 
   0  -3   1    43731.99    42761.73   3573.91 o 
   1  -3   1     6718.80     6294.30    181.82 o 
   2  -3   1     6136.00     5399.55    176.18 o 
   3  -3   1     6087.27     6605.89    205.67 o 
   4  -3   1     2573.67     2505.26    134.12 o 
   5  -3   1     6960.89     7088.78    234.39 o 
   6  -3   1     2002.26     1873.88    130.02 o 
   7  -3   1      588.77      531.08     63.37 o 
   8  -3   1     4363.51     4185.77    252.09 o 
   9  -3   1     2396.48     2177.77    196.44 o 
  10  -3   1      163.69      170.03     83.60 o 
  11  -3   1     2762.63     2629.38    245.42 o 
 -11  -2   1      940.06      824.74    159.77 o 
 -10  -2   1      347.52      377.75    105.14 o 
  -9  -2   1     4063.86     3988.82    239.01 o 
  -8  -2   1     1046.34     1075.04    125.92 o 
  -7  -2   1       62.93       68.47     47.19 o 
  -6  -2   1     4420.17     4914.60    207.98 o 
  -5  -2   1      274.80      312.68     30.90 o 
  -4  -2   1      737.34      839.66     44.01 o 
  -3  -2   1    11429.39    12000.95    226.40 o 
  -2  -2   1     6688.64     7604.93     94.75 o 
  -1  -2   1       25.40       72.14     11.74 o 
   0  -2   1    50317.62    46128.14   4577.24 o 
   1  -2   1     5799.76     6891.06    163.10 o 
   2  -2   1     1407.21     1057.85     69.75 o 
   3  -2   1     3220.28     3181.00    127.20 o 
   4  -2   1     1130.94     1290.71     88.73 o 
   5  -2   1     1911.20     1863.11    113.86 o 
   6  -2   1     3677.42     3831.19    177.98 o 
   7  -2   1     3164.81     3327.28    128.57 o 
   8  -2   1     1714.60     1792.58    162.08 o 
   9  -2   1     1422.27     1327.38    152.84 o 
  10  -2   1     2619.52     2784.53    229.27 o 
  11  -2   1      483.90      630.87    140.02 o 
 -11  -1   1     1741.30     1688.72    187.72 o 
 -10  -1   1     1317.03     1276.61    156.18 o 
  -9  -1   1     2346.83     2294.20    187.98 o 
  -8  -1   1     1695.08     1656.66    149.77 o 
  -7  -1   1     4099.84     4071.65    212.34 o 
  -6  -1   1      352.13      250.81     63.34 o 
  -5  -1   1     4010.88     4143.62    130.92 o 
  -4  -1   1    17442.81    19116.56    195.29 o 
  -3  -1   1       39.86       82.83     28.47 o 
  -2  -1   1     3934.20     3781.61    113.35 o 
  -1  -1   1    19696.97    19214.64    328.02 o 
   0  -1   1      928.34     1149.38     25.94 o 
   1  -1   1     2084.50     1843.62     67.96 o 
   2  -1   1    24494.25    24410.15    305.94 o 
   3  -1   1     3046.39     3322.82    115.40 o 
   4  -1   1     2616.54     2905.57    118.48 o 
   5  -1   1    20045.78    21224.54    353.13 o 
   6  -1   1      176.92      224.18     40.39 o 
   7  -1   1     2085.73     2087.28     98.64 o 
   8  -1   1    10677.74    10473.40    368.52 o 
   9  -1   1      215.48      220.29     81.81 o 
  10  -1   1      901.27      754.47    134.89 o 
  11  -1   1     1951.86     1907.73    201.06 o 
 -11   0   1       19.78       44.62     64.63 o 
 -10   0   1      893.98      961.43    150.54 o 
  -9   0   1     7635.03     7182.90    332.10 o 
  -8   0   1      300.67      312.87     84.37 o 
  -7   0   1     1981.86     1944.14    152.59 o 
  -6   0   1    12122.81    12228.80    344.92 o 
  -5   0   1     2879.38     2993.64     76.97 o 
  -4   0   1    11136.89    12047.02    143.51 o 
  -3   0   1    21012.89    23859.04    359.29 o 
  -2   0   1     1743.30     2181.10     88.48 o 
  -1   0   1    15830.37    17371.13    217.47 o 
   1   0   1    22127.77    24883.56    260.81 o 
   2   0   1    10439.27    10934.24    173.10 o 
   3   0   1     3405.43     4015.49    114.38 o 
   4   0   1    27811.70    29689.64   1099.53 o 
   5   0   1     3950.67     4132.33    136.69 o 
   6   0   1     2854.32     2971.60    101.79 o 
   7   0   1    11263.60    11451.58    214.06 o 
   8   0   1     3264.23     3047.90    196.18 o 
   9   0   1     7317.48     6165.31    294.92 o 
  10   0   1     2761.89     2723.49    214.39 o 
  11   0   1       48.63      113.09     76.42 o 
 -11   1   1        4.38       -1.28     63.60 o 
 -10   1   1     4926.69     4823.56    298.76 o 
  -9   1   1      956.33      804.48    131.30 o 
  -8   1   1      884.85      837.56    122.33 o 
  -7   1   1     7053.58     6596.40    281.58 o 
  -6   1   1      897.35     1022.54     60.17 o 
  -5   1   1      850.87      802.66     48.51 o 
  -4   1   1    36457.71    37763.36    317.84 o 
  -3   1   1    13080.51    14761.08    167.60 o 
  -2   1   1      576.51      741.89     53.47 o 
  -1   1   1    34636.34    34139.46   1206.59 o 
   0   1   1      308.16      284.66     22.57 o 
   1   1   1     3462.84     4094.18    147.97 o 
   2   1   1     8592.55     8564.85    139.88 o 
   3   1   1     5919.52     7174.66    109.43 o 
   4   1   1     7319.81     7533.42    127.83 o 
   5   1   1     6654.98     6614.71    132.73 o 
   6   1   1       95.21      117.26     28.93 o 
   7   1   1     2980.93     2952.50    171.05 o 
   8   1   1     1153.98     1105.81    120.53 o 
   9   1   1      771.07      878.60    124.63 o 
  10   1   1      622.40      779.86    128.74 o 
 -11   2   1     1742.69     1692.05    201.83 o 
 -10   2   1      577.32      480.33    121.56 o 
  -9   2   1       24.54       28.21     48.73 o 
  -8   2   1     4112.80     3899.06    240.29 o 
  -7   2   1      317.35      267.99     77.45 o 
  -6   2   1      612.78      664.85     56.83 o 
  -5   2   1     5359.03     5115.25    129.61 o 
  -4   2   1     6647.77     6873.75    139.61 o 
  -3   2   1     4259.69     4505.22    157.20 o 
  -2   2   1     2143.50     2104.22     65.14 o 
   0   2   1    28398.04    29187.55    335.44 o 
   1   2   1    24310.88    25015.18   1231.98 o 
   2   2   1      259.36      263.51     16.62 o 
   3   2   1     6471.81     6712.94    137.00 o 
   4   2   1    21673.93    23792.62    571.03 o 
   5   2   1      767.94      728.26     41.31 o 
   6   2   1     6007.56     6466.79    142.51 o 
   7   2   1     3589.40     3996.00    190.80 o 
   8   2   1      257.51      362.36     81.55 o 
   9   2   1     3094.03     3159.20    203.36 o 
  10   2   1      834.32      786.53    140.79 o 
  11   2   1      869.79      887.57    159.26 o 
 -11   3   1     1219.74     1015.54    178.49 o 
 -10   3   1     2155.42     2155.20    211.06 o 
  -9   3   1      943.53     1068.88    154.13 o 
  -8   3   1     1616.49     1571.27    161.31 o 
  -7   3   1     2037.84     1881.57    164.13 o 
  -6   3   1     2703.98     2662.54    110.84 o 
  -5   3   1     2553.06     2481.20    100.86 o 
  -4   3   1     1915.70     1888.18     82.52 o 
  -3   3   1     2103.08     1744.11     98.99 o 
  -2   3   1     4715.15     4890.24    157.20 o 
  -1   3   1     1148.77     1099.66     73.60 o 
   0   3   1    27520.83    26289.42    366.47 o 
   1   3   1     5568.22     5516.50    243.11 o 
   2   3   1        2.40       14.79      7.81 o 
   3   3   1    17543.04    17159.25    215.44 o 
   4   3   1       39.18       24.16     13.15 o 
   5   3   1     1478.88     1468.58     57.28 o 
   6   3   1    10688.99    11254.20    256.67 o 
   7   3   1       34.54       30.92     25.74 o 
   8   3   1     4061.12     4288.81    275.68 o 
   9   3   1     1832.53     1839.26    181.57 o 
  10   3   1       72.49       89.50     63.09 o 
  11   3   1     1110.66     1069.91    175.67 o 
 -11   4   1     2529.53     2526.80    254.65 o 
 -10   4   1       11.30       45.14     64.11 o 
  -9   4   1     1311.00     1324.56    164.64 o 
  -8   4   1     3240.25     3392.57    239.27 o 
  -7   4   1      199.33      193.88     72.58 o 
  -6   4   1     1320.37     1292.27     84.52 o 
  -5   4   1    10584.49    10406.46    220.32 o 
  -4   4   1     6106.44     6100.17    214.90 o 
  -3   4   1     4796.26     4504.79    177.98 o 
  -2   4   1    14897.57    14916.65    318.25 o 
  -1   4   1    14842.26    15263.11    314.92 o 
   0   4   1     7864.33     7308.56    211.06 o 
   1   4   1     3411.85     3208.95    171.44 o 
   2   4   1     1600.66     1403.59     74.18 o 
   3   4   1     5989.05     5498.94    227.24 o 
   4   4   1      259.82      318.56     28.92 o 
   5   4   1    10334.41    10668.87    154.57 o 
   6   4   1     3485.31     3712.91    115.04 o 
   7   4   1       50.96       33.08     41.03 o 
   8   4   1     9475.06     9836.38    392.11 o 
   9   4   1       66.33       82.83     64.11 o 
  10   4   1        5.88        2.82     54.37 o 
  11   4   1     1785.08     2051.85    223.88 o 
 -10   5   1       15.47       30.77     67.70 o 
  -9   5   1     2684.22     2638.61    234.14 o 
  -8   5   1      786.68      796.02    139.77 o 
  -7   5   1      172.02      152.58     46.61 o 
  -6   5   1     5438.20     5186.73    175.77 o 
  -5   5   1      990.45     1003.42    149.89 o 
  -4   5   1     5690.34     5748.32    230.29 o 
  -3   5   1    17214.18    16558.95    382.11 o 
  -2   5   1        1.23       20.77     24.11 o 
  -1   5   1     5638.93     6283.78    222.34 o 
   0   5   1    13929.30    12781.45    314.92 o 
   1   5   1       59.67       23.98     16.49 o 
   2   5   1     9252.11     9869.23    648.95 o 
   3   5   1     5155.48     5040.42    205.37 o 
   4   5   1     2638.95     2576.63     79.63 o 
   5   5   1    18129.00    18675.29   1409.06 o 
   6   5   1     1372.43     1407.05    159.77 o 
   7   5   1     2087.60     1842.59    169.26 o 
   8   5   1    10244.83    10071.29    408.27 o 
   9   5   1      239.32      200.80     82.32 o 
  10   5   1     2590.94     2496.79    233.63 o 
  11   5   1     1983.00     1786.94    216.19 o 
 -10   6   1      780.76      637.28    157.72 o 
  -9   6   1     2392.14     2342.15    225.42 o 
  -8   6   1      159.99      106.94     68.98 o 
  -7   6   1     1655.77     1639.82    112.23 o 
  -6   6   1     2059.29     2152.27    122.45 o 
  -5   6   1      247.42      272.86     74.88 o 
  -4   6   1     6094.99     5951.68    255.17 o 
  -3   6   1     4686.13     4644.56    219.78 o 
  -2   6   1       69.37       27.18     32.31 o 
  -1   6   1     6749.43     5981.43    239.27 o 
   0   6   1      460.27      513.41     78.99 o 
   1   6   1     1200.61     1069.25    133.99 o 
   2   6   1     2208.55     1824.78    241.32 o 
   3   6   1       11.44       23.18     14.90 o 
   4   6   1     2956.22     2907.38    245.94 o 
   5   6   1     1689.68     1428.01     89.77 o 
   6   6   1      101.01      100.40     35.73 o 
   7   6   1     2616.22     2181.36    187.72 o 
   8   6   1      890.05      829.36    142.59 o 
   9   6   1      402.39      333.38    103.61 o 
  10   6   1     1298.12     1332.51    191.82 o 
  -9   7   1      996.42     1086.06    180.03 o 
  -8   7   1      748.11      630.61    136.69 o 
  -7   7   1     1581.26     1588.79    117.63 o 
  -6   7   1     1574.73     1544.87    110.80 o 
  -5   7   1     1384.86     1310.20    135.92 o 
  -4   7   1     6041.62     5976.56    274.91 o 
  -3   7   1     1707.88     1509.98    140.28 o 
  -2   7   1     3570.26     3706.21    208.49 o 
  -1   7   1     7085.95     7206.75    286.45 o 
   0   7   1      105.68      165.41     58.47 o 
   1   7   1     6021.87     5336.11    494.56 o 
   2   7   1     4654.24     4418.23    293.63 o 
   3   7   1      189.95      172.60     45.26 o 
   4   7   1     9913.10     9164.64    773.96 o 
   5   7   1      397.14      430.97     63.19 o 
   6   7   1      209.09      200.09     49.73 o 
   7   7   1     4530.81     4297.58    270.81 o 
   8   7   1       52.92       59.75     53.85 o 
   9   7   1      183.51      227.47     90.78 o 
  10   7   1     1650.44     1659.74    219.78 o 
  -9   8   1      189.05      243.37    110.79 o 
  -8   8   1      239.63      227.21    101.30 o 
  -7   8   1     3449.46     3484.68    178.98 o 
  -6   8   1       12.84        8.03     34.28 o 
  -5   8   1     2371.95     2344.72    192.34 o 
  -4   8   1     1972.67     1984.92    172.85 o 
  -3   8   1      284.23      316.20     86.42 o 
  -2   8   1     2939.97     2774.78    194.90 o 
  -1   8   1     1422.68     1461.51    142.84 o 
   0   8   1     2302.98     2184.69    167.46 o 
   1   8   1     4554.10     3969.53    239.78 o 
   2   8   1     3631.21     3298.92    145.77 o 
   3   8   1     2212.15     2112.55    155.66 o 
   4   8   1     3114.96     2896.91    375.44 o 
   5   8   1      338.34      355.20     63.50 o 
   6   8   1     2423.44     2411.39    135.95 o 
   7   8   1     1438.29     1362.52    162.85 o 
   8   8   1       36.28       61.04     53.60 o 
   9   8   1     1573.01     1783.86    207.47 o 
  -8   9   1     1264.85     1451.76    206.44 o 
  -7   9   1      546.36      620.46     97.89 o 
  -6   9   1      116.14      138.64     56.04 o 
  -5   9   1     3316.67     3356.93    244.40 o 
  -4   9   1       99.85      147.20     67.70 o 
  -3   9   1      925.50     1019.64    144.12 o 
  -2   9   1     4929.26     5144.12    283.38 o 
  -1   9   1        0.29       26.67     41.80 o 
   0   9   1     3689.07     3522.34    228.50 o 
   1   9   1     6733.15     6563.06    309.53 o 
   2   9   1       43.50       35.43     27.90 o 
   3   9   1     2338.78     2184.11    128.99 o 
   4   9   1     4605.33     4461.45    185.58 o 
   5   9   1     1232.53     1251.17    107.48 o 
   6   9   1     2923.21     2902.75    236.19 o 
   7   9   1     1828.01     1515.36    179.77 o 
   8   9   1     2787.52     2754.27    248.50 o 
  -7  10   1      444.67      538.80     98.49 o 
  -6  10   1     1311.23     1633.63    135.94 o 
  -5  10   1     2723.67     2824.02    236.45 o 
  -4  10   1       21.35       42.06     54.62 o 
  -3  10   1     5098.36     5043.08    305.43 o 
  -2  10   1     1241.94     1229.16    165.41 o 
  -1  10   1      167.46      140.28     68.22 o 
   0  10   1     4974.50     4861.77    286.71 o 
   1  10   1      376.93      439.81    106.68 o 
   2  10   1      245.98      248.10     58.96 o 
   3  10   1     3696.12     3760.23    179.68 o 
   4  10   1       44.05       43.78     35.16 o 
   5  10   1      874.32      813.94     99.45 o 
   6  10   1     1863.95     1606.91    186.95 o 
   7  10   1      337.04      308.77    111.56 o 
  -5  11   1     1527.14     1477.90    138.64 o 
  -4  11   1     1568.87     1728.98    197.47 o 
  -3  11   1     2214.46     2142.64    211.83 o 
  -2  11   1     1562.41     1487.41    177.98 o 
  -1  11   1     2868.08     2812.74    236.19 o 
   0  11   1     1574.41     1570.24    175.92 o 
   1  11   1      693.59      559.32    126.43 o 
   2  11   1     3816.93     3977.28    274.66 o 
   3  11   1     2022.90     1806.35    236.32 o 
   4  11   1       58.58       71.94     44.25 o 
   5  11   1     2256.27     2479.82    217.47 o 
   6  11   1     1076.53      871.42    166.18 o 
  -3  12   1     1844.28     1577.17    213.88 o 
  -2  12   1      187.92      297.23    108.48 o 
  -1  12   1      663.84      960.92    170.03 o 
   0  12   1      857.40     1011.69    170.80 o 
   1  12   1      940.52     1063.75    173.62 o 
   2  12   1     1242.12     1398.68    192.85 o 
   3  12   1      937.34      972.97    166.69 o 
   4  12   1     2087.12     2249.95    345.82 o 
  -2 -12   2      701.19     1041.44    178.49 o 
  -1 -12   2      465.24      496.49    135.15 o 
   0 -12   2      835.99      938.61    173.62 o 
   1 -12   2      286.23      245.17    104.37 o 
   2 -12   2      672.03      750.88    161.56 o 
  -5 -11   2      214.73      210.80    100.78 o 
  -4 -11   2      357.47      460.33    127.20 o 
  -3 -11   2     2643.09     2847.05    169.46 o 
  -2 -11   2       60.57       82.58     63.34 o 
  -1 -11   2      657.67      781.91    147.71 o 
   0 -11   2     2702.26     3019.95    248.50 o 
   1 -11   2        0.88       29.75     51.29 o 
   2 -11   2     1119.47     1176.85    175.92 o 
   3 -11   2      766.28      975.53    169.00 o 
   4 -11   2        5.61       22.31     67.19 o 
   5 -11   2      569.90      658.56    158.49 o 
  -6 -10   2     1236.27     1393.55    196.18 o 
  -5 -10   2       92.29       74.11     63.86 o 
  -4 -10   2     2579.37     2734.44    158.35 o 
  -3 -10   2     2040.96     2003.64    135.29 o 
  -2 -10   2       92.40       97.92     44.10 o 
  -1 -10   2     4279.13     4457.09    279.02 o 
   0 -10   2     3974.44     4169.61    272.09 o 
   1 -10   2      333.31      285.17     96.94 o 
   2 -10   2     4189.19     4202.44    280.04 o 
   3 -10   2      968.54      900.65    152.84 o 
   4 -10   2      741.09      666.77    140.79 o 
   5 -10   2     3094.39     3122.79    257.73 o 
   6 -10   2      114.00       82.58     78.73 o 
  -7  -9   2     1300.81     1185.82    183.87 o 
  -6  -9   2     1194.62     1198.90    173.36 o 
  -5  -9   2      681.78      692.16    135.92 o 
  -4  -9   2     3927.66     3848.36    272.35 o 
  -3  -9   2      898.88      869.80     92.17 o 
  -2  -9   2     1914.16     1955.66    180.93 o 
  -1  -9   2     2307.45     2598.09    201.57 o 
   0  -9   2     1972.92     1886.70    172.85 o 
   1  -9   2     3879.05     3915.99    249.01 o 
   2  -9   2     1451.97     1556.39    162.33 o 
   3  -9   2      105.68      121.30     63.09 o 
   4  -9   2     4124.66     4136.28    273.12 o 
   5  -9   2      598.84      599.07    128.48 o 
   6  -9   2      286.13      261.32     96.94 o 
   7  -9   2     2233.05     2660.41    237.22 o 
   8  -9   2      667.98      648.05    151.05 o 
  -8  -8   2      537.52      566.75    140.79 o 
  -7  -8   2     2587.57     2983.28    245.68 o 
  -6  -8   2       14.59       24.88     51.29 o 
  -5  -8   2     1847.75     1958.25    182.85 o 
  -4  -8   2     2333.70     2160.50    148.36 o 
  -3  -8   2        0.44       -8.21     21.89 o 
  -2  -8   2     3189.80     3287.12    144.54 o 
  -1  -8   2     1090.67     1061.88     85.22 o 
   0  -8   2       19.65       29.24     35.90 o 
   1  -8   2     3837.50     3655.94    226.44 o 
   2  -8   2     1717.26     1635.38    154.38 o 
   3  -8   2      905.80      877.31    131.82 o 
   4  -8   2     1978.47     2030.82    182.59 o 
   5  -8   2     1334.14     1210.95    146.69 o 
   6  -8   2     1838.03     1860.29    185.93 o 
   7  -8   2     2107.32     2121.09    202.34 o 
   8  -8   2      435.03      368.52    112.84 o 
  -9  -7   2       94.68       50.78     65.91 o 
  -8  -7   2     2264.81     2392.42    221.57 o 
  -7  -7   2     1485.87     1706.93    181.57 o 
  -6  -7   2      238.86      226.19     80.27 o 
  -5  -7   2     3010.77     2933.27    211.06 o 
  -4  -7   2     1040.96     1066.27     91.55 o 
  -3  -7   2      664.34      610.38     64.37 o 
  -2  -7   2     4764.27     4725.61    191.25 o 
  -1  -7   2       23.19       41.07     22.10 o 
   0  -7   2     5007.13     5183.36    245.42 o 
   1  -7   2     3403.77     3432.83    204.13 o 
   2  -7   2        6.73       -4.10     27.44 o 
   3  -7   2     1788.24     1782.58    155.66 o 
   4  -7   2     3850.96     3654.15    226.44 o 
   5  -7   2        5.50       27.44     37.70 o 
   6  -7   2     2257.75     2364.21    194.65 o 
   7  -7   2     2059.83     2055.44    188.23 o 
   8  -7   2      129.26      201.83     83.86 o 
   9  -7   2     1956.09     1743.09    203.36 o 
 -10  -6   2      456.71      486.48    138.23 o 
  -9  -6   2      326.34      361.34    111.30 o 
  -8  -6   2     1646.97     1758.99    186.95 o 
  -7  -6   2      489.33      545.98    115.40 o 
  -6  -6   2      675.92      667.79    118.48 o 
  -5  -6   2     2026.78     1799.99    101.81 o 
  -4  -6   2     1467.69     1554.21     71.94 o 
  -3  -6   2     3981.39     3785.41    123.48 o 
  -2  -6   2      466.13      464.69     43.35 o 
  -1  -6   2      923.56     1018.82     56.89 o 
   0  -6   2    17826.84    16553.75   1592.94 o 
   1  -6   2     1263.99      973.48    104.37 o 
   2  -6   2       40.97       31.54     35.39 o 
   3  -6   2     7397.58     7413.70    292.35 o 
   4  -6   2     2414.97     2317.53    170.54 o 
   5  -6   2     1009.53     1015.03    118.74 o 
   6  -6   2     3418.54     3127.92    209.01 o 
   7  -6   2      398.71      380.06     97.45 o 
   8  -6   2      694.96      707.29    125.15 o 
   9  -6   2     3769.42     3556.70    274.91 o 
  10  -6   2       46.14       33.59     76.17 o 
 -10  -5   2      117.06      111.56     81.29 o 
  -9  -5   2     1547.69     1586.40    181.82 o 
  -8  -5   2     4735.74     4585.83    285.94 o 
  -7  -5   2      224.46      219.78     75.65 o 
  -6  -5   2     2878.90     2748.26    127.61 o 
  -5  -5   2     3678.89     3640.56    251.45 o 
  -4  -5   2     1126.57     1107.58     57.81 o 
  -3  -5   2     3284.94     3267.55    135.43 o 
  -2  -5   2     2661.48     2366.74     91.81 o 
  -1  -5   2     3479.76     3134.28    131.64 o 
   0  -5   2    15269.93    14558.39   1022.20 o 
   1  -5   2      676.50      454.17     72.06 o 
   2  -5   2     8394.93     8370.00    278.25 o 
   3  -5   2     2811.99     2504.23    159.77 o 
   4  -5   2      191.36      183.36     58.21 o 
   5  -5   2     3189.13     3089.19    189.52 o 
   6  -5   2     1266.90     1180.44    126.17 o 
   7  -5   2      123.76      136.43     59.24 o 
   8  -5   2     3613.16     3738.78    231.83 o 
   9  -5   2      580.46      586.76    131.30 o 
  10  -5   2      469.37      455.20    130.28 o 
 -10  -4   2       92.37      134.89     78.47 o 
  -9  -4   2     5949.17     5415.45    321.33 o 
  -8  -4   2      713.79      666.09     82.01 o 
  -7  -4   2      677.48      701.58     78.49 o 
  -6  -4   2     5553.56     5592.02    176.03 o 
  -5  -4   2      195.76      213.54     41.32 o 
  -4  -4   2      833.08      844.87     47.79 o 
  -3  -4   2    13036.65    13780.33    175.93 o 
  -2  -4   2        3.35       10.00     12.77 o 
  -1  -4   2     1405.54     1197.51     59.45 o 
   0  -4   2    15921.25    15263.96   1126.63 o 
   1  -4   2      124.51      122.84     39.75 o 
   2  -4   2     5350.36     5343.13    202.60 o 
   3  -4   2     9422.84     9877.67    288.51 o 
   4  -4   2      511.89      386.21     71.04 o 
   5  -4   2     7998.23     7697.59    276.45 o 
   6  -4   2     2941.32     2869.41    177.46 o 
   7  -4   2     4900.28     4717.65    234.39 o 
   9  -4   2      205.43      163.87     79.50 o 
  10  -4   2     2332.19     2340.10    219.01 o 
  11  -4   2      946.94      867.57    167.21 o 
 -11  -3   2      243.78      276.71    107.45 o 
 -10  -3   2     2365.03     2044.42    209.01 o 
  -9  -3   2     1910.54     1976.75    130.54 o 
  -8  -3   2      179.03      216.12     55.52 o 
  -7  -3   2     3933.44     3860.39    156.45 o 
  -6  -3   2     1606.66     1653.89     96.95 o 
  -5  -3   2       11.79        7.29     18.77 o 
  -4  -3   2    14003.73    14176.17    166.91 o 
  -3  -3   2     2337.22     2468.29     67.21 o 
  -2  -3   2      143.25      176.17     21.89 o 
  -1  -3   2     5234.91     4441.63     84.58 o 
   0  -3   2       12.95       20.55     10.81 o 
   1  -3   2      754.82      754.86     47.06 o 
   2  -3   2     8257.93     7506.02    218.50 o 
   3  -3   2      240.70      198.24     47.96 o 
   4  -3   2     2878.59     2731.19    146.18 o 
   5  -3   2     6807.29     6675.64    238.75 o 
   6  -3   2     1524.23     1698.21    131.05 o 
   7  -3   2     2192.25     2081.09    151.05 o 
   8  -3   2     5916.75     6023.68    196.87 o 
   9  -3   2     1858.37     1698.47    175.92 o 
  10  -3   2      919.61      826.79    145.92 o 
  11  -3   2      275.79      326.20    113.35 o 
 -11  -2   2        2.69       20.52     51.29 o 
 -10  -2   2     1205.14     1390.21    169.00 o 
  -9  -2   2     3246.80     3275.37    225.68 o 
  -8  -2   2     1307.56     1320.20    137.20 o 
  -7  -2   2     1476.82     1510.74    138.74 o 
  -6  -2   2     1472.09     1591.53    128.99 o 
  -5  -2   2     2786.33     2723.24    150.02 o 
  -4  -2   2    12655.75    13379.50    155.80 o 
  -3  -2   2     2586.60     2662.34     60.10 o 
  -2  -2   2      127.19      100.97     15.29 o 
  -1  -2   2    15758.96    15157.98    217.31 o 
   0  -2   2     3133.14     3183.90     66.69 o 
   1  -2   2     6254.27     6499.33    162.08 o 
   2  -2   2      598.67      372.36     49.24 o 
   3  -2   2      775.34      893.98     75.40 o 
   4  -2   2    12543.47    12473.71    289.02 o 
   5  -2   2     1483.88     1498.43    108.99 o 
   6  -2   2       10.80       28.72     30.26 o 
   7  -2   2     6906.62     6922.86    250.81 o 
   8  -2   2     2243.17     2035.94    112.86 o 
   9  -2   2     2296.37     2190.34    189.77 o 
  10  -2   2      916.31     1005.03    152.59 o 
  11  -2   2        0.54        5.39     52.83 o 
 -11  -1   2      753.01      701.65    143.87 o 
 -10  -1   2     3038.36     2980.46    234.91 o 
  -9  -1   2        3.41       36.16     55.39 o 
  -8  -1   2     2117.88     2083.14    172.08 o 
  -7  -1   2     2622.67     2896.34    185.67 o 
  -6  -1   2     1378.92     1228.65    115.92 o 
  -5  -1   2     2149.71     1993.64    131.05 o 
  -4  -1   2    16039.60    16905.92    347.23 o 
  -3  -1   2     1267.41     1150.43     82.58 o 
  -2  -1   2     3814.53     4009.85    133.61 o 
  -1  -1   2     5610.16     5274.26     80.42 o 
   0  -1   2     9562.72     9245.60    299.61 o 
   1  -1   2    10430.51    11271.03    302.35 o 
   2  -1   2     2606.59     2432.94     99.50 o 
   3  -1   2      359.51      192.59     38.47 o 
   4  -1   2    18624.50    19951.01    344.16 o 
   5  -1   2     3520.90     3540.54    152.84 o 
   6  -1   2     4491.71     4417.34    181.31 o 
   7  -1   2     5168.42     5127.93    155.69 o 
   8  -1   2      430.52      432.63     93.09 o 
   9  -1   2     1962.63     1947.99    174.39 o 
  10  -1   2     1460.80     1346.62    158.49 o 
  11  -1   2      227.52      190.54     86.68 o 
  12  -1   2     1938.15     2257.01    230.04 o 
 -11   0   2     2338.63     2597.06    236.96 o 
 -10   0   2      926.19      944.76    154.90 o 
  -9   0   2       53.74       35.90     52.83 o 
  -8   0   2     3948.02     4157.05    242.60 o 
  -7   0   2     1753.85     1611.02    145.66 o 
  -6   0   2     1397.34     1246.60    117.97 o 
  -5   0   2     8830.04     8950.35    279.02 o 
  -4   0   2     1284.12     1380.21    102.84 o 
  -3   0   2     2684.27     2708.11    124.63 o 
  -2   0   2    15447.27    17307.53    285.17 o 
  -1   0   2       10.38       40.26     16.93 o 
   0   0   2    21863.43    22007.99    964.51 o 
   1   0   2    28086.69    27914.95    981.18 o 
   2   0   2      959.52     1129.15     62.83 o 
   3   0   2    30447.59    32767.33    403.40 o 
   4   0   2     5771.07     5909.88    172.33 o 
   5   0   2     2966.76     3282.81    138.48 o 
   6   0   2    15016.67    16348.52    430.07 o 
   7   0   2      735.67      694.11     62.17 o 
   8   0   2     4306.81     4118.58    223.88 o 
   9   0   2     2916.19     2872.49    203.88 o 
  10   0   2       85.78      125.92     67.45 o 
  11   0   2     2353.32     2494.74    220.55 o 
 -11   1   2     1490.52     1558.44    191.57 o 
 -10   1   2      743.09      766.01    144.89 o 
  -9   1   2     2093.61     2226.50    197.47 o 
  -8   1   2     3941.33     3759.81    235.68 o 
  -7   1   2      207.65      151.05     62.32 o 
  -6   1   2     2712.65     2528.08    168.49 o 
  -5   1   2     6373.06     6637.76    127.71 o 
  -4   1   2      804.02      945.66     53.60 o 
  -3   1   2     8747.22     8118.76    115.65 o 
  -2   1   2     6615.72     7559.19    172.33 o 
  -1   1   2      270.74      413.42     23.90 o 
   0   1   2    23402.03    25465.19    711.26 o 
   1   1   2      298.03      369.15     16.02 o 
   2   1   2       36.48       15.30     10.14 o 
   3   1   2     5424.42     5280.30    147.46 o 
   4   1   2     1388.46     1588.71     89.24 o 
   5   1   2     6291.29     6539.39    138.09 o 
   6   1   2     5237.96     5268.67    135.23 o 
   7   1   2      194.65      210.54     41.16 o 
   8   1   2     9795.21    10398.26    340.05 o 
   9   1   2     1864.36     1753.60    157.20 o 
  10   1   2       61.16      105.66     66.68 o 
 -11   2   2     1900.29     2116.48    227.47 o 
 -10   2   2       79.82       74.37     64.63 o 
  -9   2   2     1606.74     2011.33    193.11 o 
  -8   2   2     2103.52     1969.28    177.98 o 
  -7   2   2       51.28       71.81     47.19 o 
  -6   2   2      552.24      570.60     94.37 o 
  -5   2   2     5365.81     5596.64    149.13 o 
  -4   2   2     6942.30     7654.45    144.07 o 
  -3   2   2     6776.50     6686.96    126.17 o 
  -2   2   2     3251.10     3707.56     87.08 o 
  -1   2   2     4033.71     4246.33     96.30 o 
   0   2   2     2875.35     2849.78     62.23 o 
   1   2   2     3517.30     3992.97    256.71 o 
   2   2   2      913.68      733.00     64.63 o 
   3   2   2     3163.01     3250.09     62.28 o 
   4   2   2       62.12       73.54     16.59 o 
   5   2   2    18089.88    18864.12    273.71 o 
   6   2   2       95.33       79.49     22.10 o 
   7   2   2     1238.58     1231.44     62.88 o 
   8   2   2    13397.80    14134.99    381.08 o 
   9   2   2       78.42       98.04     41.67 o 
  10   2   2     1187.55     1115.04    157.46 o 
  11   2   2     2176.40     2055.96    212.08 o 
  12   2   2      144.20       52.83     79.50 o 
 -11   3   2      183.95      193.11     95.14 o 
 -10   3   2      851.78      706.26    147.71 o 
  -9   3   2     4506.21     4068.83    275.43 o 
  -8   3   2       24.91        9.49     41.29 o 
  -7   3   2      617.85      535.47    104.12 o 
  -6   3   2     4355.25     4391.78    137.99 o 
  -5   3   2      200.10      146.63     32.82 o 
  -4   3   2     6794.31     7501.38    210.55 o 
  -3   3   2     8405.82     7673.84    153.23 o 
  -2   3   2        7.86        6.72     13.07 o 
  -1   3   2     5739.36     6198.29    171.95 o 
   0   3   2     2877.35     2532.48     82.71 o 
   1   3   2       63.92       27.95     14.14 o 
   2   3   2     6540.14     6160.20    381.08 o 
   3   3   2     2255.17     2090.36     46.27 o 
   4   3   2     5255.52     4979.79    115.58 o 
   5   3   2     3725.09     3729.90    147.45 o 
   6   3   2      705.02      654.00     45.02 o 
   7   3   2     5131.95     5117.39    122.79 o 
   8   3   2     3461.02     3345.39    221.83 o 
   9   3   2      101.71       53.34     54.88 o 
  10   3   2     2634.48     2762.99    231.32 o 
  11   3   2      382.11      438.02    125.40 o 
 -10   4   2     1293.77     1552.80    204.13 o 
  -9   4   2     1590.17     1530.23    175.41 o 
  -8   4   2        0.75      -13.59     38.21 o 
  -7   4   2     3642.05     3506.95    231.32 o 
  -6   4   2      597.36      612.63     63.38 o 
  -5   4   2       68.91       55.99     27.46 o 
  -4   4   2    10912.93    10747.77    211.30 o 
  -3   4   2     4763.97     4909.99    193.49 o 
  -2   4   2     1591.90     1465.37     70.62 o 
  -1   4   2     9852.29     9866.90    251.06 o 
   0   4   2      542.67      440.32     58.98 o 
   1   4   2     6093.14     5728.99    328.26 o 
   2   4   2     6956.88     6593.75    390.19 o 
   3   4   2     2159.25     2184.70    140.02 o 
   4   4   2     6057.97     6333.76    156.14 o 
   5   4   2     5271.85     5244.54    155.86 o 
   6   4   2      198.62      151.06     27.84 o 
   7   4   2     4205.88     4261.79    147.87 o 
   8   4   2     1190.28     1120.17    147.71 o 
   9   4   2      291.84      342.87    104.37 o 
  10   4   2     1418.20     1557.16    178.75 o 
  11   4   2      353.09      384.67    122.07 o 
 -10   5   2     1969.13     1472.53    204.90 o 
  -9   5   2     1042.16     1071.70    168.49 o 
  -8   5   2     1348.42     1174.03    163.36 o 
  -7   5   2     3896.88     3788.27    245.17 o 
  -6   5   2     1090.87      965.86     80.30 o 
  -5   5   2     7065.13     6645.18    193.36 o 
  -4   5   2     6940.03     7057.48    184.60 o 
  -3   5   2       20.27       43.97     22.15 o 
  -2   5   2     9917.69     9488.89    277.99 o 
  -1   5   2     4037.09     4265.27    183.36 o 
   0   5   2     3088.12     3361.80    161.82 o 
   1   5   2    15891.51    14006.95    883.47 o 
   2   5   2     8788.88     9406.73    399.55 o 
   3   5   2      191.08      226.16     38.98 o 
   4   5   2    21502.58    21868.31    439.82 o 
   5   5   2      153.90      216.22     42.23 o 
   6   5   2     1589.82     1547.61     92.41 o 
   7   5   2     7060.66     6666.92    309.53 o 
   8   5   2      343.24      316.20     93.86 o 
   9   5   2     1024.69     1091.71    160.54 o 
  10   5   2     2193.10     2377.29    226.19 o 
  11   5   2       82.43      100.53     83.35 o 
 -10   6   2     1459.05     1601.01    219.52 o 
  -9   6   2       43.85       92.83     70.27 o 
  -8   6   2     1511.71     1453.56    172.08 o 
  -7   6   2     2850.58     2665.54    213.62 o 
  -6   6   2       72.30       56.31     34.74 o 
  -5   6   2     5241.71     4981.02    239.01 o 
  -4   6   2     1616.99     1527.60     94.52 o 
  -3   6   2     1620.58     1558.70    129.76 o 
  -2   6   2     3703.09     3549.01    188.23 o 
  -1   6   2     3246.53     3202.80    175.41 o 
   0   6   2    10687.88    10188.74    310.05 o 
   1   6   2     8798.45     8943.17    287.74 o 
   2   6   2     3166.37     2811.11    313.64 o 
   3   6   2     7674.04     7557.40    542.52 o 
   4   6   2     5400.39     5554.60    364.80 o 
   5   6   2       30.28       46.93     29.01 o 
   6   6   2     4928.09     4709.81    166.75 o 
   7   6   2     1201.43     1144.53    141.05 o 
   8   6   2      981.74     1083.76    154.64 o 
   9   6   2     3137.14     3122.02    246.70 o 
  10   6   2        6.46        4.87     51.80 o 
  11   6   2       84.92      126.17     91.04 o 
  -9   7   2      346.85      195.93     95.91 o 
  -8   7   2      824.58      867.06    154.64 o 
  -7   7   2      256.72      270.04     96.68 o 
  -6   7   2      354.71      369.86     66.95 o 
  -5   7   2     2160.16     2237.73    152.33 o 
  -4   7   2        4.56       19.09     24.84 o 
  -3   7   2     1855.05     1875.93    153.87 o 
  -2   7   2     3707.19     3770.58    209.01 o 
  -1   7   2     1557.93     1441.76    132.07 o 
   0   7   2     2297.80     2157.77    156.43 o 
   1   7   2     4661.16     4273.84    327.61 o 
   2   7   2     2154.65     1918.37    104.59 o 
   3   7   2     2355.69     1950.03    146.95 o 
   4   7   2     1906.90     1665.30    102.40 o 
   5   7   2     3491.07     3238.09    144.10 o 
   6   7   2     3167.61     3094.81    144.52 o 
   7   7   2       90.38      197.98     79.24 o 
   8   7   2     4395.33     4346.56    286.97 o 
   9   7   2     1333.25     1254.29    180.28 o 
  10   7   2        8.61       26.93     62.83 o 
  -8   8   2     2038.39     2086.47    219.52 o 
  -7   8   2       79.58       89.24     65.91 o 
  -6   8   2     2968.62     3323.11    193.75 o 
  -5   8   2     2340.96     2309.18    160.54 o 
  -4   8   2      385.09      310.55     59.57 o 
  -3   8   2     6061.61     6345.85    296.71 o 
  -2   8   2      782.85      809.10    118.99 o 
  -1   8   2      221.06      196.18     67.70 o 
   0   8   2     5056.06     4888.95    249.78 o 
   1   8   2      364.80      390.57     87.45 o 
   2   8   2      737.16      527.42    113.61 o 
   3   8   2     9419.42     9130.78    333.38 o 
   4   8   2      655.10      572.00     73.53 o 
   5   8   2     1648.97     1595.70    107.71 o 
   6   8   2     4015.94     4210.04    189.77 o 
   7   8   2      551.89      566.50    128.74 o 
   8   8   2     1751.10     1754.37    192.59 o 
   9   8   2     1838.91     1632.30    199.26 o 
  -8   9   2      628.52      741.40    162.85 o 
  -7   9   2     1486.23     1561.30    129.79 o 
  -6   9   2      932.01     1050.27    111.46 o 
  -5   9   2      407.05      409.17     76.97 o 
  -4   9   2     2919.41     2673.89    218.11 o 
  -3   9   2     1350.73     1121.71    137.20 o 
  -2   9   2      673.95      741.65    125.15 o 
  -1   9   2     2752.61     2618.61    200.29 o 
   0   9   2     1105.42     1100.68    131.56 o 
   1   9   2        1.34        5.64     33.34 o 
   2   9   2     5020.86     4737.35    219.52 o 
   3   9   2     1601.65     1340.59    158.61 o 
   4   9   2      622.04      589.16    140.02 o 
   5   9   2     4624.92     4539.39    328.77 o 
   6   9   2      359.72      366.32     72.35 o 
   7   9   2      239.08      331.33    104.37 o 
   8   9   2     2877.99     2949.17    260.30 o 
   9   9   2        7.85      -12.05     62.57 o 
  -7  10   2      846.99      951.55    119.85 o 
  -6  10   2     3498.67     3539.86    191.34 o 
  -5  10   2      528.65      540.93     89.44 o 
  -4  10   2     1709.76     1790.81    129.10 o 
  -3  10   2     4377.71     4125.50    273.89 o 
  -2  10   2     1687.42     1764.63    180.80 o 
  -1  10   2     3040.34     3205.88    237.99 o 
   0  10   2      889.18      898.34    139.25 o 
   1  10   2     3706.84     3783.91    251.83 o 
   2  10   2     3865.56     3710.57    248.76 o 
   3  10   2      644.16      540.34     95.91 o 
   4  10   2     5920.91     5333.96    327.36 o 
   5  10   2     2094.65     1984.72    135.46 o 
   6  10   2       39.61        5.52     40.15 o 
   7  10   2     3155.42     2810.94    250.81 o 
   8  10   2      170.32      154.64     90.78 o 
  -5  11   2      361.95      442.93     89.85 o 
  -4  11   2     2654.54     2724.50    168.19 o 
  -3  11   2       15.74        6.41     48.98 o 
  -2  11   2      485.86      674.98    140.79 o 
  -1  11   2     2441.05     2592.45    225.68 o 
   0  11   2      454.50      346.98    104.63 o 
   1  11   2     1484.53     1735.39    185.67 o 
   2  11   2     2015.67     2124.17    203.62 o 
   3  11   2     1183.84     1050.86    113.54 o 
   4  11   2     1977.80     1894.38    298.89 o 
   5  11   2      548.95      682.42     99.91 o 
   6  11   2     1379.75     1245.32    188.75 o 
  -3  12   2       10.93       29.49     66.42 o 
  -2  12   2     1759.17     1766.17    205.42 o 
  -1  12   2      901.70      964.51    172.08 o 
   0  12   2       56.46       81.29     68.47 o 
   1  12   2     3156.70     3196.64    262.09 o 
   2  12   2      236.94      366.21    114.12 o 
   3  12   2      583.00      640.35    142.07 o 
   4  12   2     1252.50     1604.52    141.62 o 
   0 -12   3      453.41      472.64    139.77 o 
  -4 -11   3      965.29     1036.31    174.13 o 
  -3 -11   3      115.36      238.75     68.60 o 
  -2 -11   3     2020.91     2398.57    221.83 o 
  -1 -11   3      208.64      283.89    101.04 o 
   0 -11   3      204.15      263.37     98.73 o 
   1 -11   3     2004.69     2281.12    221.32 o 
   2 -11   3      416.60      489.31    130.79 o 
   3 -11   3        1.48       27.44     56.93 o 
   4 -11   3     1652.44     1910.81    217.21 o 
  -6 -10   3        2.10        1.80     67.45 o 
  -5 -10   3     1630.18     1438.94    190.03 o 
  -4 -10   3     1673.19     1521.52    178.23 o 
  -3 -10   3      273.55      362.52     74.40 o 
  -2 -10   3     2987.08     2712.19    155.41 o 
  -1 -10   3     1160.15     1395.60    164.64 o 
   0 -10   3     2324.80     2295.22    207.98 o 
   1 -10   3     2567.15     2510.64    219.01 o 
   2 -10   3      427.31      540.08    125.15 o 
   3 -10   3     2220.49     2218.80    213.37 o 
   4 -10   3     2161.02     1875.67    199.77 o 
   5 -10   3      155.89      186.44     95.40 o 
   6 -10   3     1875.55     1891.32    214.14 o 
  -7  -9   3     1206.32     1104.27    182.34 o 
  -6  -9   3      184.41      252.35     98.22 o 
  -5  -9   3     1659.07     1955.94    196.44 o 
  -4  -9   3     1546.49     1265.84    154.90 o 
  -3  -9   3     1039.95     1079.54    101.98 o 
  -2  -9   3     2322.67     2278.49    179.39 o 
  -1  -9   3      101.09      125.80     44.55 o 
   0  -9   3     3670.00     3727.75    243.37 o 
   1  -9   3     1130.07     1015.03    145.66 o 
   2  -9   3      216.97      297.74     93.60 o 
   3  -9   3     1422.26     1481.77    165.67 o 
   4  -9   3     1048.51     1076.83    159.00 o 
   5  -9   3      206.41      309.28    100.02 o 
   6  -9   3      837.27      960.40    161.56 o 
   7  -9   3      144.41      294.92    106.68 o 
  -8  -8   3     2178.03     2359.34    236.45 o 
  -7  -8   3       25.51       91.30     67.96 o 
  -6  -8   3     1978.22     2433.96    216.19 o 
  -5  -8   3     2519.92     2798.38    218.75 o 
  -4  -8   3        3.17        9.23     38.72 o 
  -3  -8   3     4764.33     4901.41    182.19 o 
  -2  -8   3     1061.45     1175.31     73.77 o 
  -1  -8   3       14.58       25.63     22.57 o 
   0  -8   3    10575.97    10441.34    380.83 o 
   1  -8   3      230.83      247.73     77.45 o 
   2  -8   3     1619.69     1567.93    156.95 o 
   3  -8   3     5064.63     5335.69    288.51 o 
   4  -8   3       31.08       51.29     48.98 o 
   5  -8   3     1097.22     1059.39    153.10 o 
   6  -8   3     2038.02     2119.04    201.83 o 
   7  -8   3      341.49      493.15    123.35 o 
   8  -8   3      854.90     1036.06    165.92 o 
  -9  -7   3     2236.73     2154.95    228.75 o 
  -8  -7   3     1730.51     2063.39    210.03 o 
  -7  -7   3     1843.96     1883.62    191.57 o 
  -6  -7   3     1892.41     2076.99    188.75 o 
  -5  -7   3      902.19     1097.60    143.87 o 
  -4  -7   3     2834.67     2902.61    107.58 o 
  -3  -7   3     2161.97     2230.33    139.87 o 
  -2  -7   3      538.86      574.87     53.87 o 
  -1  -7   3     3129.36     2828.24    102.64 o 
   0  -7   3     3115.90     3027.90    192.85 o 
   1  -7   3       38.64       57.44     40.52 o 
   2  -7   3     6338.11     5754.99    273.89 o 
   3  -7   3      804.08      741.14    115.15 o 
   4  -7   3      296.09      273.89     82.58 o 
   5  -7   3     6138.50     5935.78    302.61 o 
   6  -7   3      169.59      147.20     68.73 o 
   7  -7   3      325.83      424.94    111.30 o 
   8  -7   3     5840.63     6396.37    343.64 o 
   9  -7   3       12.09       51.29     61.55 o 
  -9  -6   3     2201.11     2216.24    224.65 o 
  -8  -6   3       25.61       56.16     57.96 o 
  -7  -6   3      107.09      116.68     62.57 o 
  -6  -6   3     4172.88     3977.02    247.22 o 
  -5  -6   3      250.42      271.04     74.63 o 
  -4  -6   3     1430.01     1228.17    106.86 o 
  -3  -6   3     7727.17     7565.77    156.54 o 
  -2  -6   3     1213.61     1223.55     65.08 o 
  -1  -6   3     2072.24     1775.95     78.69 o 
   0  -6   3     2573.60     2487.58    121.43 o 
   1  -6   3     1070.49     1071.96    111.04 o 
   2  -6   3     3218.32     2847.36    180.03 o 
   3  -6   3     3718.25     3659.28    211.83 o 
   4  -6   3     2862.27     2758.37    188.23 o 
   5  -6   3     3003.20     2864.29    199.00 o 
   6  -6   3     1169.56     1147.10    132.84 o 
   7  -6   3     4867.00     4699.18    270.81 o 
   8  -6   3     2991.17     2893.01    223.11 o 
   9  -6   3       15.98       26.16     59.50 o 
  10  -6   3     1808.30     1977.48    221.83 o 
 -10  -5   3     2192.36     2340.10    235.68 o 
  -9  -5   3     1528.76     1552.80    185.93 o 
  -8  -5   3        4.51      -22.57     44.11 o 
  -7  -5   3     4786.88     5102.20    190.01 o 
  -6  -5   3      771.67      860.07     84.05 o 
  -5  -5   3      505.91      489.08     63.67 o 
  -4  -5   3    15186.19    15286.88    212.40 o 
  -3  -5   3       12.80       25.76     17.84 o 
  -2  -5   3      618.59      625.34     45.28 o 
  -1  -5   3    10392.83    10077.45    298.00 o 
   0  -5   3     1665.20     1525.77     94.98 o 
   1  -5   3     1721.36     1654.29     87.21 o 
   2  -5   3     3119.52     2819.66    167.46 o 
   3  -5   3      416.18      485.72     83.86 o 
   4  -5   3     1875.94     1769.76    143.36 o 
   5  -5   3     3451.25     3145.61    197.21 o 
   6  -5   3      280.72      200.03     66.42 o 
   7  -5   3     1228.21     1217.37    135.41 o 
   8  -5   3     5019.21     5108.73    277.48 o 
   9  -5   3      833.71      856.03    134.12 o 
  10  -5   3      534.75      647.79    148.23 o 
 -10  -4   3     2164.35     2194.95    225.68 o 
  -9  -4   3     1309.72     1300.97    174.90 o 
  -8  -4   3     2023.26     2079.63    129.71 o 
  -7  -4   3     3382.87     2955.90    252.35 o 
  -6  -4   3        7.95       40.26     28.79 o 
  -5  -4   3     2694.58     2601.43    210.55 o 
  -4  -4   3    11501.25    11826.07    171.66 o 
  -3  -4   3       20.22       20.57     15.73 o 
  -2  -4   3    10694.26    10249.14    175.93 o 
  -1  -4   3     4174.18     4154.85     96.07 o 
   0  -4   3     3254.09     2636.91    140.33 o 
   1  -4   3    17052.23    16908.62    677.16 o 
   2  -4   3      839.50      833.97     83.86 o 
   3  -4   3      895.83      773.71     88.99 o 
   4  -4   3    13414.75    13271.27    362.11 o 
   5  -4   3      205.92      206.19     62.57 o 
   6  -4   3     4127.77     3959.07    214.14 o 
   7  -4   3     4258.43     4005.74    223.88 o 
   8  -4   3      131.38      174.90     70.01 o 
  10  -4   3     1300.67     1198.90    174.90 o 
  11  -4   3      335.58      351.59    119.25 o 
 -10  -3   3     1613.55     1820.28    203.36 o 
  -9  -3   3       92.22       99.04     46.83 o 
  -8  -3   3     1667.35     1546.47    112.52 o 
  -7  -3   3     2391.63     2267.18    219.01 o 
  -6  -3   3      371.25      331.33     55.60 o 
  -5  -3   3     3769.46     3776.46    137.66 o 
  -4  -3   3     4598.80     4651.21     96.00 o 
  -3  -3   3     2339.91     2094.50     64.88 o 
  -2  -3   3     6037.47     6019.15    106.42 o 
  -1  -3   3     3036.77     2761.32     70.55 o 
   0  -3   3     9594.03     8293.26    271.72 o 
   1  -3   3     1946.04     1920.74     78.87 o 
   2  -3   3     1670.08     1369.44    100.02 o 
   3  -3   3    13335.69    13212.03    321.84 o 
   4  -3   3     3150.08     2990.20    159.77 o 
   5  -3   3       99.66      146.43     53.34 o 
   6  -3   3     7818.13     7679.38    281.58 o 
   7  -3   3      171.37      194.39     73.09 o 
   8  -3   3     1373.94     1240.96    133.35 o 
   9  -3   3     1971.17     1863.88    182.59 o 
  10  -3   3       85.15       50.78     60.27 o 
  11  -3   3      814.24      792.17    153.36 o 
 -11  -2   3     1659.85     1508.69    208.49 o 
 -10  -2   3      315.19      401.60    114.89 o 
  -9  -2   3      108.03      126.69     73.86 o 
  -8  -2   3     4833.97     4895.37    263.89 o 
  -7  -2   3      386.19      314.66     81.29 o 
  -6  -2   3      458.92      437.50     85.14 o 
  -5  -2   3     9633.39     9327.84    294.92 o 
  -4  -2   3     1323.27     1387.39    107.45 o 
  -3  -2   3     1334.00     1252.61     45.13 o 
  -2  -2   3    13259.89    13881.88    331.67 o 
  -1  -2   3      897.87      939.64     37.52 o 
   0  -2   3     4129.41     3748.06     98.15 o 
   1  -2   3     9776.60    10445.45    295.30 o 
   2  -2   3     2666.21     2493.20    122.07 o 
   3  -2   3     3117.93     2942.76    140.79 o 
   4  -2   3     6297.95     6645.64    222.34 o 
   5  -2   3     5133.03     5074.11    204.39 o 
   6  -2   3     2018.59     2042.88    139.51 o 
   7  -2   3     1166.14     1266.09    120.53 o 
   8  -2   3     9785.63     9747.14    328.00 o 
   9  -2   3      895.78      856.80    131.82 o 
  10  -2   3       73.38      122.58     76.42 o 
  11  -2   3     2039.35     2189.82    214.90 o 
 -11  -1   3     1087.27     1185.82    182.34 o 
 -10  -1   3        2.41       16.16     56.42 o 
  -9  -1   3     4728.06     4830.74    283.12 o 
  -8  -1   3     1001.74     1071.19    139.51 o 
  -7  -1   3        1.73        1.28     34.11 o 
  -6  -1   3     4610.20     4821.00    230.29 o 
  -5  -1   3      229.57      213.11     60.27 o 
  -4  -1   3      815.67      936.55     89.76 o 
  -3  -1   3    15290.45    14258.85    311.59 o 
  -2  -1   3       77.86       39.10     13.00 o 
  -1  -1   3       24.35       39.66     13.19 o 
   0  -1   3     4402.16     3967.67    144.25 o 
   1  -1   3      645.73      795.96     42.25 o 
   2  -1   3     1597.61     1753.69     65.85 o 
   3  -1   3     3075.23     2703.49    124.89 o 
   4  -1   3     5356.09     6193.77    201.57 o 
   5  -1   3     2635.84     2611.43    139.51 o 
   7  -1   3      308.25      273.89     66.16 o 
   8  -1   3     8446.30     8246.73    421.60 o 
   9  -1   3     2889.21     2733.75    202.34 o 
  10  -1   3      892.20      926.04    142.07 o 
  11  -1   3     1277.14     1214.03    169.00 o 
 -11   0   3     1194.86     1247.37    187.21 o 
 -10   0   3      984.97     1090.17    163.87 o 
  -9   0   3     3622.84     3397.19    242.34 o 
  -8   0   3     1967.90     1932.09    173.62 o 
  -7   0   3     2500.00     2489.36    181.57 o 
  -6   0   3     3381.34     3281.79    193.36 o 
  -5   0   3     2801.73     2969.17    170.03 o 
  -4   0   3    29741.93    33158.42    534.44 o 
  -3   0   3    11202.13    10874.49    270.55 o 
  -2   0   3      237.97      241.37     20.04 o 
  -1   0   3    24223.65    26925.45    996.31 o 
   0   0   3     6461.06     6938.24    145.66 o 
   1   0   3      890.54      928.16     77.19 o 
   2   0   3     9506.17     9635.19    372.36 o 
   3   0   3     4417.24     4455.04    152.07 o 
   4   0   3     1949.88     2110.07    113.09 o 
   5   0   3     8397.37     8566.70    241.83 o 
   6   0   3      697.38      810.12     83.60 o 
   7   0   3     1238.27     1347.10     81.92 o 
   8   0   3     7135.66     7287.60    195.71 o 
   9   0   3      169.26      127.20     67.96 o 
  10   0   3      833.49      768.32    128.74 o 
  11   0   3      797.39      979.64    150.79 o 
 -11   1   3       47.97       64.11     81.04 o 
 -10   1   3      698.62      605.73    134.12 o 
  -9   1   3     4652.82     4468.63    282.09 o 
  -8   1   3       37.79       12.82     45.90 o 
  -7   1   3     2329.58     2415.24    182.59 o 
  -6   1   3     4693.86     4554.29    230.29 o 
  -5   1   3     1047.35      971.43    104.37 o 
  -4   1   3    10186.79    11307.97    141.67 o 
  -3   1   3     7884.55     8185.23    117.53 o 
  -2   1   3     5053.27     4937.82    173.36 o 
  -1   1   3    15231.73    17554.14    418.40 o 
   0   1   3     2512.90     2428.18     61.92 o 
   1   1   3    15745.61    14397.94    836.61 o 
   2   1   3    11552.13    12665.94    432.27 o 
   3   1   3     4855.93     5114.86    108.66 o 
   4   1   3    13287.38    14003.17    289.53 o 
   5   1   3     3781.71     3935.99    160.79 o 
   6   1   3     1455.10     1564.34     78.56 o 
   7   1   3     8263.16     8388.86    190.31 o 
   8   1   3     2590.05     2753.98    119.20 o 
   9   1   3      555.08      408.01     89.76 o 
  10   1   3     3211.44     3135.87    218.24 o 
  12   1   3      178.32      219.52    102.58 o 
 -11   2   3        0.22       -8.21     62.83 o 
 -10   2   3     2305.44     2134.17    216.70 o 
  -9   2   3      928.26      953.48    153.36 o 
  -8   2   3       73.78       67.96     53.09 o 
  -7   2   3     4614.42     4388.88    247.47 o 
  -6   2   3     1344.98     1174.28    122.84 o 
  -5   2   3     1396.72     1375.12     64.84 o 
  -4   2   3     8228.69     8315.06    148.36 o 
  -3   2   3     1213.18     1194.32     55.44 o 
  -2   2   3     4239.91     4139.62    100.27 o 
  -1   2   3     6655.66     6865.41    151.31 o 
   0   2   3     5470.67     6399.65    106.14 o 
   1   2   3     2918.71     2560.80    115.90 o 
   2   2   3    13632.82    13301.81    121.24 o 
   3   2   3     1108.86     1029.86     53.52 o 
   4   2   3    12362.50    13425.75    206.97 o 
   5   2   3     2935.01     2963.83     79.93 o 
   6   2   3     4979.84     5119.45    210.34 o 
   7   2   3     4778.04     4958.28    228.87 o 
   8   2   3       41.53       41.91     41.29 o 
   9   2   3     2164.38     1885.93    175.92 o 
  10   2   3      900.85      844.23    141.30 o 
  11   2   3       17.17        9.75     52.06 o 
  12   2   3     2979.67     2719.65    259.53 o 
 -10   3   3      419.90      498.28    130.02 o 
  -9   3   3       20.10      -10.51     44.11 o 
  -8   3   3     2647.65     2667.08    215.16 o 
  -7   3   3     1362.10     1270.19    141.82 o 
  -6   3   3      128.29      121.56     57.96 o 
  -5   3   3     5784.36     5812.43    147.67 o 
  -4   3   3      643.72      628.74     51.79 o 
  -3   3   3     3396.52     4131.32    113.24 o 
  -2   3   3     1448.98     1082.65     56.37 o 
  -1   3   3       86.63      106.84     22.30 o 
   0   3   3     1240.28     1401.92     54.44 o 
   1   3   3    15756.30    15404.36    960.98 o 
   2   3   3     1140.65     1215.15    106.17 o 
   3   3   3       24.28       27.52     16.06 o 
   4   3   3    27229.56    29810.22   1023.05 o 
   5   3   3      331.40      351.34     31.97 o 
   6   3   3     1018.11     1074.25     55.21 o 
   7   3   3     4340.68     4599.88    125.02 o 
   8   3   3     1309.08     1391.24    144.64 o 
   9   3   3     2472.59     2286.50    194.13 o 
  10   3   3      842.32      823.46    143.10 o 
  11   3   3      513.18      583.42    135.15 o 
 -10   4   3     1310.18     1553.83    206.95 o 
  -9   4   3      312.57      296.97    101.30 o 
  -8   4   3     1952.31     1870.29    187.21 o 
  -7   4   3     2762.18     2538.59    200.80 o 
  -6   4   3     1030.63      924.24    115.40 o 
  -5   4   3     3574.89     3635.29    128.71 o 
  -4   4   3      519.07      571.49     55.60 o 
  -3   4   3     6056.24     6224.11    152.73 o 
  -2   4   3     2118.62     1895.55     80.67 o 
  -1   4   3      151.91      187.01     29.53 o 
   0   4   3    14699.54    15405.58    450.71 o 
   1   4   3     3541.92     3388.87    218.30 o 
   2   4   3       27.23       11.71     14.50 o 
   3   4   3    11670.64    11461.71    677.54 o 
   4   4   3     3015.58     3363.12    188.49 o 
   5   4   3        7.34       11.68     13.04 o 
   6   4   3     8465.53     8640.71    205.63 o 
   7   4   3      457.59      482.79     60.65 o 
   8   4   3     1578.75     1216.85    139.25 o 
   9   4   3     6201.23     6132.74    322.10 o 
  10   4   3       14.47       13.59     51.29 o 
  11   4   3      515.96      464.43    128.99 o 
 -10   5   3      350.93      315.69    114.12 o 
  -9   5   3     2300.83     1999.54    211.06 o 
  -8   5   3     4417.79     4535.31    289.53 o 
  -7   5   3       82.07       45.65     49.75 o 
  -6   5   3     2226.62     2182.21    121.43 o 
  -5   5   3     9416.20     9239.37    290.30 o 
  -4   5   3     2132.62     2175.11    104.33 o 
  -3   5   3     5435.08     5491.81    290.69 o 
  -2   5   3     8608.34     8401.21    226.83 o 
  -1   5   3     3789.37     3595.02    111.58 o 
   0   5   3     2624.55     2664.96     88.41 o 
   1   5   3     3680.86     3445.52    235.10 o 
   2   5   3     1808.48     1536.33    116.94 o 
   3   5   3    10886.77    10047.83    260.81 o 
   4   5   3      640.96      546.96     57.75 o 
   5   5   3     4928.00     4883.52    156.13 o 
   6   5   3     3495.86     3441.53    231.45 o 
   7   5   3       42.53       35.99     31.36 o 
   8   5   3     7541.87     6920.55    330.31 o 
   9   5   3     1480.73     1586.14    175.92 o 
  10   5   3       17.20      106.17     74.88 o 
  11   5   3     4452.24     4256.04    313.38 o 
  -9   6   3     1890.96     1848.23    207.21 o 
  -8   6   3     1735.01     1511.26    174.64 o 
  -7   6   3      360.73      342.36    102.58 o 
  -6   6   3     4949.19     5032.31    181.91 o 
  -5   6   3      246.92      264.71     54.21 o 
  -4   6   3     1995.84     1929.77    105.36 o 
  -3   6   3    10428.26     9963.32    637.15 o 
  -2   6   3        5.18       14.49     20.66 o 
  -1   6   3      441.29      372.65     46.67 o 
   0   6   3     7956.31     8313.22    286.07 o 
   1   6   3      319.67      325.64     31.95 o 
   2   6   3     4463.48     4622.72    315.76 o 
   3   6   3     8679.75     8501.92    393.78 o 
   4   6   3     4239.87     4189.04    149.31 o 
   5   6   3     3029.86     2628.05    512.00 o 
   6   6   3     1959.02     1960.52    208.11 o 
   7   6   3     1425.40     1614.74    175.28 o 
   8   6   3     1412.23     1317.13    157.20 o 
   9   6   3     1410.32     1281.99    174.90 o 
  10   6   3      909.25      796.53    157.20 o 
  11   6   3      592.48      504.95    147.71 o 
  -9   7   3      556.02      734.22    158.74 o 
  -8   7   3      848.39      954.25    162.85 o 
  -7   7   3     1422.30     1357.39    165.15 o 
  -6   7   3      827.82      914.65     93.36 o 
  -5   7   3      106.81      119.51     58.98 o 
  -4   7   3     2690.65     2248.74    158.61 o 
  -3   7   3     1328.22     1439.32     94.29 o 
  -2   7   3      390.60      345.40     53.04 o 
  -1   7   3     4035.95     3898.06    174.77 o 
   0   7   3       47.33       45.43     26.53 o 
   1   7   3      279.36      252.60     68.47 o 
   2   7   3     7037.82     6772.99    591.76 o 
   3   7   3       14.69       37.81     26.93 o 
   4   7   3     2430.67     2292.03    127.07 o 
   5   7   3     6683.27     6600.77    286.45 o 
   6   7   3      155.00      115.01     51.03 o 
   7   7   3     1765.85     1834.52    118.63 o 
   8   7   3     2254.94     2250.09    209.26 o 
   9   7   3      398.28      306.20    105.66 o 
  10   7   3      687.15      834.49    164.64 o 
  -8   8   3      412.03      486.48    136.43 o 
  -7   8   3     2756.38     2758.37    237.22 o 
  -6   8   3     2650.59     2660.56    188.75 o 
  -5   8   3     2646.23     2652.94    143.79 o 
  -4   8   3     4669.92     4737.39    183.04 o 
  -3   8   3     1008.43      924.78     84.32 o 
  -2   8   3     3228.01     3495.93    231.96 o 
  -1   8   3     3277.27     3332.15    272.09 o 
   0   8   3      144.16      175.41     60.78 o 
   1   8   3     5670.28     5310.05    260.81 o 
   2   8   3     1970.95     1858.62    162.85 o 
   3   8   3      226.34      278.25     55.67 o 
   4   8   3     9669.28     9269.67    577.52 o 
   5   8   3      653.53      701.17     82.82 o 
   6   8   3       76.24       94.35     40.48 o 
   7   8   3     4660.27     4714.51    369.80 o 
   8   8   3       34.25       91.81     66.93 o 
   9   8   3      336.59      383.65    118.74 o 
  -7   9   3     1629.29     1736.16    200.80 o 
  -6   9   3       36.09       51.26     42.62 o 
  -5   9   3      709.12      877.06     99.83 o 
  -4   9   3     1521.33     1541.54    114.41 o 
  -3   9   3      151.25      134.20     59.11 o 
  -2   9   3      645.21      769.71     82.15 o 
  -1   9   3     4072.07     3785.71    241.06 o 
   0   9   3      110.34       79.76     55.39 o 
   1   9   3     2755.82     2627.84    198.75 o 
   2   9   3     5182.03     4554.30    533.16 o 
   3   9   3     1758.20     1623.20    113.51 o 
   4   9   3     1903.04     1905.84    140.53 o 
   5   9   3     2267.03     2262.14    220.93 o 
   6   9   3     2057.02     2147.50    244.91 o 
   7   9   3     2265.76     2011.33    204.90 o 
   8   9   3      233.07      161.56     86.42 o 
   9   9   3     2600.76     2573.21    256.71 o 
  -6  10   3       64.19       53.56     49.86 o 
  -5  10   3     3414.43     3794.97    190.74 o 
  -4  10   3      370.79      456.88     79.96 o 
  -3  10   3      665.54      645.07     88.15 o 
  -2  10   3     5435.80     5250.04    305.18 o 
  -1  10   3      165.75      124.89     71.29 o 
   0  10   3     1199.89     1176.33    145.41 o 
   1  10   3     5268.80     5385.70    300.82 o 
   2  10   3       25.40       41.29     44.11 o 
   3  10   3     2230.64     2152.62    137.42 o 
   4  10   3     1227.56     1408.54    242.99 o 
   5  10   3      385.99      428.06     79.77 o 
   6  10   3     1991.17     1945.89    140.35 o 
   7  10   3      697.56      810.89    161.05 o 
   8  10   3      782.99      836.80    171.31 o 
  -5  11   3     1575.24     1662.02    141.31 o 
  -4  11   3        2.81       47.44     62.57 o 
  -3  11   3     2924.14     2824.54    242.86 o 
  -2  11   3     1411.54     1599.48    184.39 o 
  -1  11   3       56.48       85.91     61.04 o 
   0  11   3     2132.86     2290.61    212.08 o 
   1  11   3     1534.28     1400.21    168.23 o 
   2  11   3      250.13      209.52     84.12 o 
   3  11   3     2832.20     2844.72    166.51 o 
   4  11   3      210.45      254.58     66.67 o 
   5  11   3     1129.69     1029.46    116.40 o 
   6  11   3     1521.60     1674.37    138.63 o 
  -3  12   3      941.96     1196.08    191.82 o 
  -2  12   3      383.18      511.10    135.92 o 
  -1  12   3     1341.28     1330.97    191.05 o 
   0  12   3     1184.15     1167.87    179.51 o 
   1  12   3       18.70       76.42     63.86 o 
   2  12   3     2154.90     2184.18    219.01 o 
   3  12   3     1298.02     1318.92    189.00 o 
   4  12   3      207.22       92.18     52.01 o 
   5  12   3     2148.62     2066.35    157.47 o 
  -3 -11   4     1138.71     1168.13    175.92 o 
  -2 -11   4     1687.75     2074.68    210.03 o 
  -1 -11   4       25.78       23.08     61.55 o 
   0 -11   4     3034.97     3330.77    267.48 o 
   1 -11   4      936.31      974.51    170.28 o 
   2 -11   4      588.08      653.43    148.23 o 
   3 -11   4     2150.82     2251.88    230.55 o 
   4 -11   4      806.48      866.54    172.59 o 
  -5 -10   4      565.46      494.95    131.05 o 
  -4 -10   4      106.95      114.12     74.63 o 
  -3 -10   4     3101.44     3298.25    402.11 o 
  -2 -10   4      189.63      185.05     57.56 o 
  -1 -10   4       71.41       77.19     63.09 o 
   0 -10   4     3824.35     3868.29    270.81 o 
   1 -10   4       48.41       51.03     54.62 o 
   2 -10   4     1304.14     1412.27    170.80 o 
   3 -10   4     1827.04     2043.39    207.47 o 
   4 -10   4        1.37        2.56     50.52 o 
   5 -10   4     1104.83     1032.47    176.69 o 
   6 -10   4     1095.35     1299.69    199.00 o 
  -6  -9   4     1818.44     1930.81    207.72 o 
  -5  -9   4      251.13      377.49    110.53 o 
  -4  -9   4     3372.82     3265.37    241.58 o 
  -3  -9   4     2856.51     2963.47    288.25 o 
  -2  -9   4      137.11      129.92     46.59 o 
  -1  -9   4     6344.03     6723.08    327.49 o 
   0  -9   4      995.05     1062.47    148.74 o 
   1  -9   4       10.26       19.49     41.80 o 
   2  -9   4     6623.45     6694.87    343.64 o 
   3  -9   4      362.66      430.84    112.84 o 
   4  -9   4        6.19        0.00     39.49 o 
   5  -9   4     4920.26     5434.94    330.56 o 
   6  -9   4       67.22      136.69     71.04 o 
   7  -9   4      228.44      228.24     96.17 o 
  -7  -8   4       34.10       79.50     71.81 o 
  -6  -8   4     2155.06     2359.59    215.42 o 
  -5  -8   4      354.40      399.80    107.20 o 
  -4  -8   4     1498.54     1617.68    164.13 o 
  -3  -8   4     1067.75     1150.35     76.06 o 
  -2  -8   4     3104.03     3143.98    225.61 o 
  -1  -8   4      957.72     1016.55     70.97 o 
   0  -8   4       33.63       63.60     43.08 o 
   1  -8   4     6531.83     6557.42    313.12 o 
   2  -8   4       68.99       52.57     42.31 o 
   3  -8   4       40.91       71.55     48.98 o 
   4  -8   4     8625.62     8443.35    380.57 o 
   5  -8   4      122.45      107.71     71.55 o 
   6  -8   4       89.20       92.83     66.42 o 
   7  -8   4     4204.72     4616.35    305.69 o 
   8  -8   4      899.85      940.14    163.10 o 
  -8  -7   4       95.82      151.56     80.01 o 
  -7  -7   4     6918.41     7148.53    368.26 o 
  -6  -7   4       26.72       65.39     57.19 o 
  -5  -7   4       99.67       97.96     60.52 o 
  -4  -7   4    10359.52    10289.85    258.12 o 
  -3  -7   4       20.46       35.27     25.65 o 
  -2  -7   4      812.43      872.40     64.50 o 
  -1  -7   4     8856.31     8609.70    254.19 o 
   0  -7   4     1135.47     1070.48     84.50 o 
   1  -7   4     1448.70     1660.00    148.74 o 
   2  -7   4     2061.22     1905.16    163.10 o 
   3  -7   4     2751.14     2653.23    195.16 o 
   4  -7   4     1445.28     1394.57    147.97 o 
   5  -7   4     1688.06     1514.59    160.79 o 
   6  -7   4     3168.46     3152.02    234.65 o 
   7  -7   4      842.68     1010.67    155.41 o 
   8  -7   4      658.90      792.94    144.12 o 
   9  -7   4     2159.55     2285.48    220.03 o 
  -9  -6   4      132.43      168.23     94.12 o 
  -8  -6   4     1609.34     1735.65    192.08 o 
  -7  -6   4      395.27      370.06    106.68 o 
  -6  -6   4       58.08       78.04     40.86 o 
  -5  -6   4     2740.15     2988.25    141.32 o 
  -4  -6   4     1466.87     1420.97     95.37 o 
  -3  -6   4       14.66        8.55     20.40 o 
  -2  -6   4     9415.17     9494.32    307.24 o 
  -1  -6   4     1280.38     1098.12     70.30 o 
   0  -6   4      244.36      276.08     39.05 o 
   1  -6   4     6317.38     6392.42    188.43 o 
   2  -6   4      163.55      163.10     59.50 o 
   3  -6   4      826.48      799.35    113.86 o 
   4  -6   4     6896.00     6895.42    305.18 o 
   5  -6   4      146.70      229.01     75.14 o 
   6  -6   4     2499.34     2464.74    196.70 o 
   7  -6   4     1599.29     1820.28    177.21 o 
   8  -6   4      210.34      253.37     93.35 o 
   9  -6   4      989.53     1118.63    162.59 o 
  -9  -5   4      182.72      277.48    103.09 o 
  -8  -5   4     2114.15     2354.21    214.65 o 
  -7  -5   4     2097.23     2267.20    135.31 o 
  -6  -5   4     1470.68     1451.75    102.81 o 
  -5  -5   4     4998.52     5101.98    176.08 o 
  -4  -5   4      839.35      839.55     74.80 o 
  -3  -5   4     8687.99     8644.67    244.02 o 
  -2  -5   4     4318.20     4214.28    132.33 o 
  -1  -5   4      646.75      597.42     45.76 o 
   0  -5   4     8635.09     7871.36    556.73 o 
   1  -5   4     2728.94     2588.49    148.61 o 
   2  -5   4       36.43       48.73     36.93 o 
   3  -5   4     5622.38     5415.45    246.19 o 
   4  -5   4     2931.72     2969.17    190.80 o 
   5  -5   4      681.41      506.74     96.17 o 
   6  -5   4     1944.03     2008.26    168.23 o 
   7  -5   4      229.61      239.78     81.29 o 
   8  -5   4     1549.53     1609.73    166.95 o 
   9  -5   4     1346.28     1352.77    158.74 o 
 -10  -4   4       26.71       39.75     63.60 o 
  -9  -4   4     1708.26     1567.93    187.72 o 
  -8  -4   4     4557.38     4783.26    222.73 o 
  -7  -4   4       21.51       22.31     32.26 o 
  -6  -4   4     3052.38     2988.75    140.71 o 
  -5  -4   4     7990.63     8209.40    216.82 o 
  -4  -4   4     3828.84     4036.25    160.54 o 
  -3  -4   4     6010.73     5586.85    219.44 o 
  -2  -4   4     9251.24     9069.09    150.46 o 
  -1  -4   4     7107.26     6954.29    220.41 o 
   0  -4   4     5958.50     5278.49    343.45 o 
   1  -4   4     3592.53     3459.95    120.49 o 
   2  -4   4     5205.32     4891.78    209.78 o 
   3  -4   4     2791.02     2597.58    161.56 o 
   4  -4   4     3024.12     3088.94    181.82 o 
   5  -4   4     4902.05     4871.77    236.96 o 
   6  -4   4      845.56      681.64    105.40 o 
   7  -4   4      113.50      152.07     62.32 o 
   8  -4   4    10133.93     9725.34    373.39 o 
   9  -4   4      273.67      320.05     95.91 o 
  11  -4   4     2032.34     2015.95    222.85 o 
 -10  -3   4        8.95      -20.26     51.80 o 
  -9  -3   4     3473.05     3362.53    177.39 o 
  -8  -3   4       40.74       61.85     40.76 o 
  -7  -3   4        3.42        4.96     27.35 o 
  -6  -3   4     4700.42     4469.77    167.11 o 
  -5  -3   4      139.10      158.32     41.47 o 
  -4  -3   4     2278.40     2364.43    131.43 o 
  -3  -3   4    18549.84    18236.88    323.80 o 
  -2  -3   4     2754.83     3057.65     80.24 o 
  -1  -3   4     6826.64     7098.61    230.88 o 
   0  -3   4    16498.28    14610.62    600.37 o 
   1  -3   4     4953.91     4913.32    189.90 o 
   2  -3   4     4645.07     4922.11    172.33 o 
   3  -3   4    12862.85    13140.22    336.97 o 
   4  -3   4     3206.92     3198.95    175.16 o 
   5  -3   4     6183.12     6152.48    251.32 o 
   6  -3   4     1658.90     1825.15    146.95 o 
   7  -3   4     4429.76     4395.80    233.11 o 
   8  -3   4     4409.34     4395.80    241.06 o 
   9  -3   4     1042.54     1216.60    140.53 o 
  10  -3   4     1739.73     1622.04    181.31 o 
  11  -3   4      616.77      727.55    149.51 o 
 -10  -2   4     1122.05     1092.66    119.86 o 
  -9  -2   4     1233.90     1377.39    165.15 o 
  -8  -2   4     2863.90     2471.15    199.77 o 
  -7  -2   4     3153.55     3179.72    210.03 o 
  -6  -2   4     1293.67     1337.13    131.82 o 
  -5  -2   4     1459.01     1598.19    133.87 o 
  -4  -2   4     9365.13     9899.72    301.33 o 
  -3  -2   4     1020.06      973.88     42.79 o 
  -2  -2   4     1084.29     1048.60     51.62 o 
  -1  -2   4     6948.85     6968.00    149.12 o 
   0  -2   4       82.24       46.10     13.15 o 
   1  -2   4     1488.38     1385.06     66.82 o 
   2  -2   4    12083.74    11741.35    458.79 o 
   3  -2   4      341.68      366.21     61.29 o 
   4  -2   4     2488.22     2484.48    145.15 o 
   5  -2   4     6988.48     6980.05    253.89 o 
   6  -2   4      893.20      857.31     99.25 o 
   7  -2   4     1824.55     1787.20    147.20 o 
   8  -2   4     4069.24     4040.11    224.65 o 
   9  -2   4       26.49       14.10     37.19 o 
  10  -2   4     1998.12     1789.51    187.72 o 
  11  -2   4      946.59      985.54    161.31 o 
 -10  -1   4      812.40      782.68    147.71 o 
  -9  -1   4     2740.37     2704.00    223.88 o 
  -8  -1   4     1023.02      972.20    139.25 o 
  -7  -1   4     2578.02     2607.07    191.82 o 
  -6  -1   4     2437.37     2368.06    171.56 o 
  -5  -1   4     3361.54     3355.39    188.23 o 
  -4  -1   4     4289.64     3600.30    180.54 o 
  -3  -1   4      603.99      541.11     73.86 o 
  -2  -1   4     5283.75     4771.82    186.44 o 
  -1  -1   4     7591.45     8382.57    177.21 o 
   0  -1   4     1137.40     1282.02     37.19 o 
   1  -1   4     6800.60     6137.89    366.21 o 
   2  -1   4     2287.07     2310.29    130.92 o 
   3  -1   4      654.44      623.17     67.96 o 
   4  -1   4    17047.77    18228.44    375.96 o 
   5  -1   4     1250.50     1228.39    102.84 o 
   6  -1   4       39.81       18.72     29.24 o 
   8  -1   4      181.44      178.23     67.96 o 
   9  -1   4      353.17      330.56     92.07 o 
  10  -1   4     2095.38     1980.82    188.23 o 
  11  -1   4      175.99      165.41     80.78 o 
 -11   0   4      310.54      305.18    120.02 o 
 -10   0   4     2361.50     2554.75    232.09 o 
  -9   0   4      215.30      226.19     88.48 o 
  -8   0   4      903.47      987.59    141.56 o 
  -7   0   4     6811.28     6691.80    303.64 o 
  -6   0   4      374.71      416.99     88.99 o 
  -5   0   4     4499.45     4572.50    219.26 o 
  -4   0   4    11584.83    11741.55    326.72 o 
  -3   0   4     1814.99     1969.17     51.04 o 
  -2   0   4     6377.67     6470.02    143.61 o 
  -1   0   4     6320.91     7046.05    343.64 o 
   0   0   4     5767.33     5963.58    425.83 o 
   1   0   4     6536.15     6589.95    289.53 o 
   2   0   4     3596.01     3943.32    169.46 o 
   3   0   4     2636.55     2406.01    122.07 o 
   4   0   4    21612.04    24315.52    424.17 o 
   5   0   4      516.00      562.39     70.27 o 
   6   0   4     3666.19     3418.99    172.85 o 
   7   0   4     1444.15     1656.92    131.05 o 
   8   0   4      227.55      320.31     74.88 o 
   9   0   4     2923.33     3123.56    209.26 o 
  10   0   4      156.10      233.63     85.40 o 
 -10   1   4      820.37      932.19    163.36 o 
  -9   1   4       54.97       52.32     62.83 o 
  -8   1   4     3169.05     3175.36    229.52 o 
  -7   1   4     4738.67     4334.51    249.78 o 
  -6   1   4      401.89      261.58     75.65 o 
  -5   1   4    13027.98    13590.55    383.91 o 
  -4   1   4     1285.82     1367.38     48.07 o 
  -3   1   4     3020.33     3525.42    221.83 o 
  -2   1   4    19005.69    19456.75    521.91 o 
  -1   1   4        1.26       15.26     12.14 o 
   0   1   4     2915.89     3259.10    207.21 o 
   1   1   4    28167.75    26913.91   1410.35 o 
   2   1   4     2692.33     2639.84     55.87 o 
   3   1   4    10167.98    10984.21    164.25 o 
   4   1   4    13301.40    14461.94    243.11 o 
   5   1   4      404.89      388.01     64.11 o 
   6   1   4     3701.38     3712.62    176.44 o 
   7   1   4     2342.19     2342.15    149.00 o 
   8   1   4     3017.04     2888.90    126.12 o 
   9   1   4     4976.94     4718.16    243.88 o 
  12   1   4     2264.08     1921.32    212.85 o 
 -10   2   4      849.75      841.15    159.77 o 
  -9   2   4     1181.30     1198.39    170.03 o 
  -8   2   4     3182.77     3256.91    236.19 o 
  -7   2   4      538.27      552.91    109.50 o 
  -6   2   4     2146.66     2256.24    172.33 o 
  -5   2   4     3640.44     3609.78    202.08 o 
  -4   2   4       18.02       32.54     17.81 o 
  -3   2   4    10112.16    10231.97    164.59 o 
  -2   2   4      669.23      591.08     41.53 o 
  -1   2   4        1.20        2.66     12.29 o 
   0   2   4    12236.05    12963.35    171.74 o 
   1   2   4      809.41      907.45     55.22 o 
   2   2   4      460.24      527.80     27.04 o 
   3   2   4    13163.30    12765.24    414.94 o 
   4   2   4       17.51       25.41     17.14 o 
   5   2   4      487.15      401.41     46.30 o 
   6   2   4     4763.97     4715.15    224.78 o 
   7   2   4      146.27      172.37     32.00 o 
   8   2   4     2935.86     2924.27    154.93 o 
   9   2   4     3931.50     3740.57    240.04 o 
  10   2   4      143.85       58.21     61.55 o 
  11   2   4      908.12      886.29    153.61 o 
  12   2   4     1064.73     1359.95    196.44 o 
 -10   3   4       82.03      128.22     83.35 o 
  -9   3   4     1948.25     1753.35    193.36 o 
  -8   3   4     2989.54     2956.86    229.27 o 
  -7   3   4      720.84      680.10    122.84 o 
  -6   3   4     2200.60     2053.65    166.95 o 
  -5   3   4     2555.25     2415.62     96.72 o 
  -4   3   4     6326.92     6467.18    150.48 o 
  -3   3   4     4142.66     4636.52    134.38 o 
  -2   3   4       78.11       37.75     17.64 o 
  -1   3   4     3124.50     2974.31     90.49 o 
   0   3   4      392.97      411.10     35.41 o 
   1   3   4       14.34       53.45     13.41 o 
   2   3   4     8100.71     7608.47    343.24 o 
   3   3   4     4352.83     4515.73    120.69 o 
   4   3   4     2011.39     2289.85    105.66 o 
   5   3   4    11619.05    11896.92    157.45 o 
   6   3   4       54.23       51.36     19.95 o 
   7   3   4      340.33      360.41     55.44 o 
   8   3   4     6558.28     6987.49    327.10 o 
   9   3   4      612.87      614.45    116.94 o 
  10   3   4       52.12       69.75     59.50 o 
  11   3   4     2697.89     2840.69    244.65 o 
  12   3   4       16.11       22.82     72.06 o 
 -10   4   4      128.63      108.48     89.76 o 
  -9   4   4     2795.46     2854.28    245.42 o 
  -8   4   4     1585.34     1143.77    164.38 o 
  -7   4   4      851.68      817.05    130.53 o 
  -6   4   4     9047.23     8487.71    345.18 o 
  -5   4   4        4.52       11.49     21.41 o 
  -4   4   4     3473.97     3325.04    119.49 o 
  -3   4   4    11903.51    12776.13    224.30 o 
  -2   4   4      387.62      362.60     42.52 o 
  -1   4   4     4097.30     4089.88    114.09 o 
   0   4   4     8594.97     9275.12    214.90 o 
   1   4   4       73.72       58.70     14.76 o 
   2   4   4     6008.12     5340.43    365.95 o 
   3   4   4     6448.74     6711.12    517.64 o 
   4   4   4     7894.83     8187.24    184.58 o 
   5   4   4     2453.55     2413.41    107.09 o 
   6   4   4     3024.93     3070.53    127.08 o 
   7   4   4     3488.17     3394.59    139.54 o 
   8   4   4     1952.30     1953.36    115.40 o 
   9   4   4      785.88      751.91    131.82 o 
  10   4   4     1916.83     2005.95    199.77 o 
  11   4   4      744.68      757.81    154.90 o 
 -10   5   4     1451.82     1317.13    207.47 o 
  -9   5   4     1038.45     1081.45    175.67 o 
  -8   5   4      275.92      215.93     85.65 o 
  -7   5   4     6010.48     5501.36    303.89 o 
  -6   5   4     1281.64     1208.13    139.25 o 
  -5   5   4      169.70      216.48     46.58 o 
  -4   5   4    12179.13    11913.37    242.55 o 
  -3   5   4     1673.03     1712.69     89.32 o 
  -2   5   4     1317.42     1476.22     78.95 o 
  -1   5   4    15301.80    15562.99    563.42 o 
   0   5   4      238.53      268.58     35.63 o 
   1   5   4     2453.13     2643.33     80.48 o 
   2   5   4     9575.07     8810.15    753.32 o 
   3   5   4        0.45       10.02     18.22 o 
   4   5   4     4296.32     4473.89    174.39 o 
   5   5   4    11466.28    11726.22    477.00 o 
   6   5   4      587.48      560.46     66.07 o 
   7   5   4     2100.54     2023.98    115.04 o 
   8   5   4     3011.03     3140.40    147.97 o 
   9   5   4     1029.81     1077.34    157.97 o 
  10   5   4     1208.42     1378.67    184.13 o 
  11   5   4      726.74      824.49    164.90 o 
  -9   6   4      738.05      829.36    164.90 o 
  -8   6   4     1230.16     1144.53    172.08 o 
  -7   6   4     2156.93     2116.99    197.98 o 
  -6   6   4      779.24      838.08    131.82 o 
  -5   6   4     4297.52     4166.77    160.15 o 
  -4   6   4     2083.06     2057.36    109.24 o 
  -3   6   4        9.75       32.28     25.47 o 
  -2   6   4     5020.40     5027.96    291.46 o 
  -1   6   4     1717.20     1654.82     85.15 o 
   0   6   4      499.59      592.60     52.29 o 
   1   6   4     8603.76     8818.62    191.18 o 
   2   6   4      902.75      832.65     83.22 o 
   3   6   4      126.36      116.94     34.33 o 
   4   6   4     9054.92     8581.37    216.15 o 
   5   6   4      179.52      190.62     44.22 o 
   6   6   4      264.38      327.99     57.72 o 
   7   6   4     4594.26     4728.19    221.83 o 
   8   6   4        0.37        3.85     44.37 o 
   9   6   4     1016.42     1086.58    163.10 o 
  10   6   4     3532.72     3380.52    270.55 o 
  11   6   4       13.61      -11.28     66.93 o 
  -9   7   4       26.24        4.10     67.19 o 
  -8   7   4     1694.06     1683.59    195.16 o 
  -7   7   4     1440.21     1592.55    179.00 o 
  -6   7   4      193.98      216.19     78.22 o 
  -5   7   4     2247.85     2148.34    123.72 o 
  -4   7   4      999.39      849.49     96.94 o 
  -3   7   4     2199.46     1996.22    251.06 o 
  -2   7   4     1967.25     2004.84    105.71 o 
  -1   7   4     3997.50     3853.10    170.54 o 
   0   7   4     5339.79     5188.68    316.07 o 
   1   7   4     3343.55     3108.94    189.00 o 
   2   7   4      731.03      580.77    138.74 o 
   3   7   4     8181.02     7365.48    521.88 o 
   4   7   4      431.02      418.05     62.51 o 
   5   7   4        3.63       10.93     24.53 o 
   6   7   4     3133.35     3102.04    147.43 o 
   7   7   4      593.14      671.86     83.80 o 
   8   7   4      477.22      395.45    109.76 o 
   9   7   4     3942.39     3925.47    283.63 o 
  10   7   4      228.53      224.91    100.27 o 
  -8   8   4     3851.17     3547.47    286.45 o 
  -7   8   4      365.44      301.84    104.63 o 
  -6   8   4     1518.53     1650.25    180.54 o 
  -5   8   4     3802.14     3898.59    173.40 o 
  -4   8   4      141.29      168.34     48.19 o 
  -3   8   4     3615.38     3405.10    150.50 o 
  -2   8   4     5744.05     5936.64    331.08 o 
  -1   8   4     1977.54     2084.44    108.08 o 
   0   8   4     2274.65     2280.35    175.67 o 
   1   8   4     5615.73     5583.42    270.81 o 
   2   8   4     2344.78     2119.42    137.20 o 
   3   8   4     3458.18     3125.45    302.35 o 
   4   8   4     1526.05     1462.94    104.08 o 
   5   8   4     2764.71     2556.15    174.51 o 
   6   8   4     2801.45     2720.26    259.53 o 
   7   8   4      379.48      459.65     83.35 o 
   8   8   4     2635.92     2570.65    230.29 o 
   9   8   4     2482.69     2244.70    228.75 o 
  10   8   4      225.51      237.22    113.09 o 
  -7   9   4      413.38      437.76    131.30 o 
  -6   9   4     1366.29     1564.71    193.49 o 
  -5   9   4     1059.23     1086.36    120.79 o 
  -4   9   4       53.49       75.30     42.50 o 
  -3   9   4     2175.18     1937.73    179.51 o 
  -2   9   4     1118.92     1108.02     94.34 o 
  -1   9   4       26.26       -2.82     37.44 o 
   0   9   4     2959.50     2957.63    214.14 o 
   1   9   4     1191.22     1229.68    139.25 o 
   2   9   4      144.50      210.29     74.37 o 
   3   9   4     5112.59     5049.80    346.59 o 
   4   9   4       10.52       20.98     28.65 o 
   5   9   4     1061.32     1051.97    210.55 o 
   6   9   4     2757.54     2750.01    155.45 o 
   7   9   4       12.35       24.78     38.63 o 
   8   9   4     1886.16     1585.37    195.67 o 
   9   9   4     1823.93     1884.90    219.01 o 
  -6  10   4     1493.87     1531.71    130.69 o 
  -5  10   4     1017.48     1063.92    113.99 o 
  -4  10   4     1978.68     2055.31    139.05 o 
  -3  10   4     2599.83     2703.24    224.91 o 
  -2  10   4      637.42      641.12    129.76 o 
  -1  10   4     2902.14     3318.71    242.86 o 
   0  10   4     4061.56     3892.14    261.07 o 
   1  10   4       97.63       82.58     55.39 o 
   2  10   4     2939.78     2980.46    226.70 o 
   3  10   4     1745.26     1606.24    122.14 o 
   4  10   4       41.04       69.29     39.40 o 
   5  10   4     2814.89     2678.21    220.93 o 
   6  10   4      571.93      595.21     93.99 o 
   7  10   4      131.82      141.38     62.49 o 
   8  10   4     2090.04     2229.83    242.86 o 
  -5  11   4      291.89      268.57     78.10 o 
  -4  11   4      993.00     1089.14    173.10 o 
  -3  11   4     1541.60     1642.05    189.52 o 
  -2  11   4     1296.54     1366.36    184.39 o 
  -1  11   4     1781.05     1902.09    196.95 o 
   0  11   4      754.47      864.24    151.31 o 
   1  11   4     2789.75     2803.76    233.63 o 
   2  11   4     2095.21     2045.19    201.83 o 
   3  11   4      148.72      196.95     84.88 o 
   4  11   4     1854.34     1832.96    154.90 o 
   5  11   4     1195.91     1264.89    127.55 o 
   6  11   4       64.58      112.62     57.84 o 
   7  11   4     1898.67     1748.47    213.37 o 
  -3  12   4        8.08      -14.87     64.37 o 
  -2  12   4      512.52      411.60    124.38 o 
  -1  12   4     1536.78     1531.52    190.80 o 
   0  12   4       18.48       41.54     66.93 o 
   1  12   4     1099.64     1096.58    175.92 o 
   2  12   4     2325.53     2331.38    229.52 o 
   3  12   4      616.98      550.34    137.71 o 
   4  12   4      732.43      807.87    113.32 o 
   5  12   4     1003.14      923.77    122.97 o 
  -2 -11   5        1.45       12.05     70.01 o 
  -1 -11   5     2555.76     3103.55    260.04 o 
   0 -11   5      138.61      198.75    100.27 o 
   1 -11   5      153.72      294.92    111.56 o 
   2 -11   5     1577.48     1990.56    220.29 o 
   3 -11   5       38.19       40.78     61.04 o 
  -3 -10   5      775.53      633.94    140.79 o 
  -2 -10   5     1608.54     1853.62    191.31 o 
  -1 -10   5     1693.62     1936.45    197.21 o 
   0 -10   5      577.74      706.26    140.02 o 
   1 -10   5     2514.98     2637.58    230.80 o 
   2 -10   5      758.75      989.38    162.59 o 
   3 -10   5      119.11       81.04     63.09 o 
   4 -10   5     2983.49     3221.52    270.04 o 
   5 -10   5      721.50      678.82    153.61 o 
  -6  -9   5       50.11       67.70     76.93 o 
  -5  -9   5      216.22      304.92    107.71 o 
  -4  -9   5     3057.85     2849.41    230.55 o 
  -3  -9   5      373.74      294.92     90.01 o 
  -2  -9   5     1097.23     1221.75     85.11 o 
  -1  -9   5     4000.87     4093.21    182.96 o 
   0  -9   5     1737.00     1686.93    174.39 o 
   1  -9   5      991.70     1164.79    159.26 o 
   2  -9   5      905.14      822.43    143.61 o 
   3  -9   5     2185.04     2254.45    208.24 o 
   4  -9   5     1162.55     1114.53    168.23 o 
   5  -9   5      197.05      263.37     94.12 o 
   6  -9   5     2138.00     2165.97    225.16 o 
   7  -9   5      439.05      747.81    159.26 o 
  -7  -8   5      697.65      779.86    157.46 o 
  -6  -8   5        9.36       15.90     55.39 o 
  -5  -8   5     4843.79     4810.48    292.35 o 
  -4  -8   5      706.87      664.46    123.61 o 
  -3  -8   5      360.13      309.93     64.53 o 
  -2  -8   5     9128.76     8678.08    528.67 o 
  -1  -8   5      272.53      277.80     47.71 o 
   0  -8   5      632.04      654.64     81.93 o 
   1  -8   5     6229.41     5886.54    302.61 o 
   2  -8   5       11.34       21.54     43.60 o 
   3  -8   5     1305.54     1183.26    147.20 o 
   4  -8   5     3355.81     3689.28    256.96 o 
   5  -8   5      170.04      146.18     73.34 o 
   6  -8   5     1181.01     1325.59    177.72 o 
   7  -8   5      211.82      325.43    106.17 o 
   8  -8   5      828.76      906.55    166.95 o 
  -8  -7   5      522.17      577.52    144.89 o 
  -7  -7   5        4.54       45.90     59.24 o 
  -6  -7   5     5088.08     5541.88    313.38 o 
  -5  -7   5     1133.84     1144.76    102.39 o 
  -4  -7   5     1803.77     1866.30    117.68 o 
  -3  -7   5     8818.55     9142.89    195.52 o 
  -2  -7   5      727.23      686.51     62.05 o 
  -1  -7   5     3166.17     3279.52    132.91 o 
   0  -7   5    10114.42     9937.45    254.52 o 
   1  -7   5      721.96      717.29    114.12 o 
   2  -7   5     4286.89     4418.88    252.86 o 
   3  -7   5     7920.53     7870.18    345.95 o 
   4  -7   5      696.27      767.81    128.99 o 
   5  -7   5     4141.49     4243.22    269.27 o 
   6  -7   5     3289.73     3422.83    249.78 o 
   7  -7   5       70.52       81.81     67.45 o 
   8  -7   5     4700.67     4256.55    293.63 o 
   9  -7   5     1386.97     1535.88    190.54 o 
  -8  -6   5     1510.34     1780.53    198.75 o 
  -7  -6   5       37.51       12.05     55.91 o 
  -6  -6   5       65.38      140.13     49.60 o 
  -5  -6   5     3399.69     3623.32    160.99 o 
  -4  -6   5       61.61       63.41     34.73 o 
  -3  -6   5     1068.95     1060.50     66.89 o 
  -2  -6   5     1203.30     1235.90     69.41 o 
  -1  -6   5      866.38      846.49     59.04 o 
   0  -6   5     3665.87     3302.60    214.45 o 
   1  -6   5       66.64       96.57     35.49 o 
   2  -6   5     2386.04     2268.30    171.31 o 
   3  -6   5     2533.11     2601.42    187.46 o 
   4  -6   5       70.68       39.24     45.90 o 
   5  -6   5     6250.81     6355.59    311.59 o 
   6  -6   5      464.92      462.38    106.94 o 
   7  -6   5      360.33      367.49    104.89 o 
   8  -6   5     6233.83     6461.76    346.46 o 
   9  -6   5      259.09      239.78     91.30 o 
  -9  -5   5     3563.89     3614.14    285.68 o 
  -8  -5   5      274.12      336.21    104.37 o 
  -7  -5   5      570.20      614.26     86.67 o 
  -6  -5   5     7268.48     7488.40    233.74 o 
  -5  -5   5      323.59      297.40     58.20 o 
  -4  -5   5     2234.67     2368.37    120.37 o 
  -3  -5   5     9674.00     9432.55    174.20 o 
  -2  -5   5     1408.20     1294.79     66.28 o 
  -1  -5   5     4181.52     4095.62    111.95 o 
   0  -5   5     5219.57     4665.71    248.10 o 
   1  -5   5      721.36      667.25     67.55 o 
   2  -5   5     4308.13     4262.84    154.88 o 
   3  -5   5     2876.48     2723.24    181.82 o 
   4  -5   5     2717.33     2575.27    182.85 o 
   5  -5   5     1878.14     1833.61    161.31 o 
   6  -5   5      455.86      407.50     96.17 o 
   7  -5   5     2124.88     2359.08    195.41 o 
   8  -5   5      760.25      715.49    128.74 o 
   9  -5   5      672.14      516.49    123.87 o 
  -9  -4   5      907.45      875.65    110.52 o 
  -8  -4   5      242.65      268.97     66.85 o 
  -7  -4   5     4428.09     4610.79    191.50 o 
  -6  -4   5     1304.51     1294.33    127.20 o 
  -5  -4   5       12.32       31.43     27.81 o 
  -4  -4   5     6629.22     6189.43    184.05 o 
  -3  -4   5      153.44      145.37     28.17 o 
  -2  -4   5      694.94      603.42     44.76 o 
  -1  -4   5    12802.55    12735.83    182.83 o 
   0  -4   5       13.59       32.10     16.65 o 
   1  -4   5     1635.29     1528.19     86.30 o 
   2  -4   5    11090.49    11055.96    235.06 o 
   3  -4   5      335.33      402.88     79.50 o 
   4  -4   5     6992.19     7149.30    286.71 o 
   5  -4   5     4194.09     3726.47    215.67 o 
   6  -4   5      328.08      325.18     85.14 o 
   7  -4   5     3747.50     3654.66    230.04 o 
   8  -4   5     1058.38     1078.63    143.87 o 
   9  -4   5      462.82      572.91    118.48 o 
  11  -4   5      370.78      407.75    128.22 o 
 -10  -3   5      828.40      946.04    171.05 o 
  -9  -3   5     1595.36     1562.23    129.64 o 
  -8  -3   5      759.36      852.16     99.26 o 
  -7  -3   5     2755.40     2863.74    149.50 o 
  -6  -3   5     1450.54     1404.08     99.55 o 
  -5  -3   5     1607.71     1545.37    120.02 o 
  -4  -3   5     3979.51     4088.84    343.77 o 
  -3  -3   5      351.91      345.92     34.79 o 
  -2  -3   5     6013.46     5783.67    139.44 o 
  -1  -3   5     2024.77     1991.61     66.82 o 
   0  -3   5        1.43        7.56     12.25 o 
   1  -3   5     7646.10     6897.52    284.40 o 
   2  -3   5      166.09      218.41     39.96 o 
   3  -3   5      220.66      262.35     64.11 o 
   4  -3   5    13508.18    14823.56    392.88 o 
   5  -3   5       37.80       14.87     37.19 o 
   6  -3   5     2420.61     2400.88    173.87 o 
   7  -3   5     1530.46     1489.72    142.33 o 
   8  -3   5      264.15      281.58     81.81 o 
   9  -3   5     2311.18     2201.88    187.46 o 
  11  -3   5        8.88      -18.46     66.42 o 
 -10  -2   5     1694.29     1728.59    142.20 o 
  -9  -2   5      266.33      275.43     99.76 o 
  -8  -2   5     1555.07     1340.21    158.23 o 
  -7  -2   5     5289.47     5284.40    280.30 o 
  -6  -2   5      415.30      358.77     87.71 o 
  -5  -2   5    10838.10    11138.63    361.08 o 
  -4  -2   5     5980.65     5828.33    246.70 o 
  -3  -2   5     5474.21     5752.76    155.79 o 
  -2  -2   5    16553.20    17629.03    320.50 o 
  -1  -2   5     4860.02     4984.90     95.59 o 
   0  -2   5     7322.80     7203.22    335.25 o 
   1  -2   5    16526.82    17041.89    859.75 o 
   2  -2   5      568.57      377.24     62.57 o 
   3  -2   5    13987.93    13304.86    332.62 o 
   5  -2   5       25.97       26.41     34.36 o 
   6  -2   5     3729.15     3847.00    209.01 o 
   7  -2   5     1117.43     1063.50    122.33 o 
   8  -2   5      753.66      757.81    113.61 o 
   9  -2   5     3116.53     3168.95    214.90 o 
  11  -2   5      346.83      418.01    115.92 o 
 -10  -1   5      287.10      418.01    124.12 o 
  -9  -1   5      131.20      114.38     73.60 o 
  -8  -1   5     2164.06     2345.74    203.11 o 
  -7  -1   5      218.12      253.37     83.09 o 
  -6  -1   5      997.63      971.43    118.74 o 
  -5  -1   5     5228.84     5120.53    242.86 o 
  -4  -1   5      469.91      417.76     79.50 o 
  -3  -1   5     2770.29     2901.08    147.33 o 
  -2  -1   5     3892.46     3331.19    153.74 o 
  -1  -1   5      254.55      189.99     30.12 o 
   0  -1   5     7432.16     7983.86    316.78 o 
   1  -1   5     2922.19     2470.53    157.59 o 
   2  -1   5     4754.91     4702.45    167.72 o 
   3  -1   5    12809.39    13175.68    561.37 o 
   4  -1   5     2674.33     2665.79    151.05 o 
   5  -1   5     1583.96     1302.25    114.63 o 
   6  -1   5     3519.40     3635.94    194.65 o 
   7  -1   5     1449.56     1491.00    133.87 o 
   9  -1   5     3540.46     3466.94    218.50 o 
  10  -1   5      468.22      537.77    117.20 o 
  11  -1   5     2186.53     2317.79    215.93 o 
 -10   0   5      317.03      276.45    104.37 o 
  -9   0   5     1978.37     1937.48    199.26 o 
  -8   0   5     3885.25     3658.25    250.81 o 
  -7   0   5      309.96      282.86     87.19 o 
  -6   0   5     5224.76     5158.23    260.81 o 
  -5   0   5     4578.82     4617.63    230.55 o 
  -4   0   5      558.54      587.53     89.24 o 
  -3   0   5    15909.87    17177.64    568.42 o 
  -2   0   5     3346.73     3249.93    111.04 o 
  -1   0   5        9.36       29.57     16.17 o 
   0   0   5    12750.43    12919.95    523.41 o 
   1   0   5     3830.66     3767.30    110.27 o 
   2   0   5     3200.03     3000.31    199.77 o 
   3   0   5    18620.85    19125.52    703.82 o 
   4   0   5       69.71       81.04     35.13 o 
   5   0   5     5253.76     5307.48    216.96 o 
   6   0   5     7508.53     7379.59    269.02 o 
   7   0   5     1689.52     1666.15    137.20 o 
   8   0   5     3157.54     3072.27    193.62 o 
   9   0   5     4254.02     4376.83    238.50 o 
  10   0   5      564.45      655.23    122.33 o 
 -10   1   5      202.35      213.37    102.58 o 
  -9   1   5     1535.35     1346.62    178.75 o 
  -8   1   5     3324.40     3031.23    230.29 o 
  -7   1   5     1630.63     1446.63    152.33 o 
  -6   1   5     4423.45     4261.17    240.29 o 
  -5   1   5     2666.43     2638.10    177.98 o 
  -4   1   5     8082.08     7379.08    274.40 o 
  -3   1   5     4321.74     4675.52    168.23 o 
  -2   1   5      287.85      247.90     30.50 o 
  -1   1   5     6339.37     5988.73    415.70 o 
   0   1   5     3295.24     3641.18     97.79 o 
   1   1   5      331.79      284.20     32.20 o 
   2   1   5     6300.15     5192.70    210.92 o 
   3   1   5     1048.32      931.82     73.41 o 
   4   1   5     4643.27     5331.53    190.03 o 
   5   1   5     7036.41     7278.06    220.03 o 
   6   1   5      208.62      215.88     40.92 o 
   7   1   5      169.47      147.97     55.14 o 
   8   1   5     5372.27     5597.01    254.14 o 
   9   1   5       72.24       75.71     38.98 o 
  10   1   5      513.36      493.92    110.79 o 
  11   1   5     2575.91     2313.18    215.42 o 
  12   1   5       79.94       95.66     84.12 o 
 -10   2   5      451.68      469.30    136.69 o 
  -9   2   5     2333.27     2252.91    217.73 o 
  -8   2   5      344.80      323.64    101.04 o 
  -7   2   5     3745.39     3548.49    236.45 o 
  -6   2   5     5173.67     5500.84    275.94 o 
  -5   2   5      831.59      815.51    113.86 o 
  -4   2   5     7791.65     8049.52    320.82 o 
  -3   2   5     6333.61     6824.50    358.90 o 
  -2   2   5     4672.70     4916.06    119.09 o 
  -1   2   5    17726.67    19653.39    572.27 o 
   0   2   5     8654.23     9603.15    161.46 o 
   1   2   5    13615.36    14119.77    614.71 o 
   2   2   5     2760.13     2583.79    128.58 o 
   3   2   5      974.04      919.11     40.50 o 
   4   2   5    17452.80    18671.19    441.86 o 
   5   2   5     2739.38     2851.12    107.98 o 
   6   2   5      333.68      318.23     47.39 o 
   7   2   5     5036.08     5113.19    165.19 o 
   8   2   5     1122.43     1287.95    206.31 o 
   9   2   5        8.45       17.18     44.88 o 
  10   2   5     2470.90     2242.91    200.03 o 
  11   2   5      262.06      258.24     94.37 o 
  12   2   5      246.02      299.28    111.04 o 
 -10   3   5     1805.51     1904.39    220.80 o 
  -9   3   5      114.87      162.08     81.04 o 
  -8   3   5      146.13      214.14     87.71 o 
  -7   3   5     3648.08     3541.06    241.83 o 
  -6   3   5       27.14       16.67     30.77 o 
  -5   3   5     1803.23     1585.88    142.07 o 
  -4   3   5     5465.88     5198.32    137.95 o 
  -3   3   5     1148.81     1071.71     64.74 o 
  -2   3   5     5223.63     6009.70    186.18 o 
  -1   3   5    13331.05    13412.24    324.41 o 
   0   3   5     5138.71     5431.28    123.96 o 
   1   3   5     2155.42     2054.57     72.25 o 
   2   3   5     8213.38     7430.12    418.47 o 
   3   3   5    13589.13    13614.47    379.28 o 
   4   3   5     4496.75     4595.46    132.62 o 
   5   3   5     4761.50     4981.21    225.16 o 
   6   3   5     5683.54     6055.76    173.45 o 
   7   3   5     1850.46     1912.78    105.93 o 
   8   3   5      205.03      266.72     55.40 o 
   9   3   5     3210.25     3046.36    223.62 o 
  10   3   5     1622.42     1658.72    185.16 o 
  11   3   5      149.29      195.67     95.91 o 
 -10   4   5      460.36      480.84    145.66 o 
  -9   4   5     1711.12     1406.63    192.34 o 
  -8   4   5     2822.35     2406.01    219.26 o 
  -7   4   5     2335.91     2101.60    189.26 o 
  -6   4   5     1258.26     1253.01    141.30 o 
  -5   4   5     5918.79     5514.18    266.71 o 
  -4   4   5     2967.13     3038.28    212.60 o 
  -3   4   5      142.27      219.58     39.95 o 
  -2   4   5    10930.22    11542.66    210.38 o 
  -1   4   5     7238.49     7817.93    164.94 o 
   0   4   5     1167.31     1393.98    116.43 o 
   1   4   5    35408.91    38293.19    442.38 o 
   2   4   5      648.32      607.38     41.67 o 
   3   4   5     2063.68     1758.45    123.61 o 
   4   4   5    18608.23    18343.84    472.00 o 
   5   4   5      136.58      109.01     33.26 o 
   6   4   5      784.82      894.84     99.25 o 
   7   4   5     5867.35     6080.27    319.66 o 
   8   4   5      503.04      586.73     74.22 o 
   9   4   5     3609.78     3153.56    230.29 o 
  10   4   5     2991.31     2600.14    222.60 o 
  11   4   5      435.67      464.43    131.56 o 
  -9   5   5       78.97      102.84     78.22 o 
  -8   5   5     3311.94     2778.89    237.73 o 
  -7   5   5     2465.62     2572.70    214.39 o 
  -6   5   5     2306.94     2046.72    179.26 o 
  -5   5   5     2197.21     2156.23    173.87 o 
  -4   5   5     1819.35     1722.01     96.35 o 
  -3   5   5     5845.88     5698.95    182.98 o 
  -2   5   5     2646.48     2590.80    106.84 o 
  -1   5   5     1458.88     1371.24     75.35 o 
   0   5   5     6933.09     6640.28    274.40 o 
   1   5   5     4570.66     4834.29    116.06 o 
   2   5   5       92.30       67.13     15.40 o 
   3   5   5     5828.09     5129.77    325.82 o 
   4   5   5     1034.32      897.99     69.60 o 
   5   5   5      110.18      124.00     36.97 o 
   6   5   5     4249.30     4129.56    244.65 o 
   7   5   5      517.97      651.81     75.33 o 
   8   5   5      581.25      618.63     78.54 o 
   9   5   5     6127.29     6091.70    325.95 o 
  10   5   5      205.52      197.98     88.48 o 
  11   5   5      482.46      434.68    134.38 o 
  -9   6   5      530.63      591.37    150.02 o 
  -8   6   5     3254.34     3000.20    250.29 o 
  -7   6   5       99.81       55.14     50.78 o 
  -6   6   5     1049.48      951.17    143.36 o 
  -5   6   5     5280.39     5295.23    182.13 o 
  -4   6   5     1029.70     1040.58     82.89 o 
  -3   6   5     1634.73     1572.31     93.84 o 
  -2   6   5     4522.84     4555.83    149.45 o 
  -1   6   5     4623.89     5080.76    149.52 o 
   0   6   5     2179.62     2089.63     91.40 o 
   1   6   5     2263.18     2243.44     85.24 o 
   2   6   5     2098.70     1878.50    128.35 o 
   3   6   5     4438.01     4123.36    394.68 o 
   4   6   5      115.49      109.77     35.34 o 
   5   6   5     3817.98     3782.14    182.59 o 
   6   6   5     1125.86      906.53     85.54 o 
   7   6   5       54.12       68.91     36.17 o 
   8   6   5     4353.72     3990.10    257.48 o 
   9   6   5     1179.56     1075.29    160.28 o 
  10   6   5       11.89       43.85     63.60 o 
  11   6   5     2656.64     2913.27    269.02 o 
  -8   7   5     1625.89     1867.47    210.80 o 
  -7   7   5       33.77       37.95     56.93 o 
  -6   7   5     3964.06     4240.39    274.14 o 
  -5   7   5      867.55      818.44     85.90 o 
  -4   7   5      156.66      166.35     45.77 o 
  -3   7   5     7315.01     7223.64    370.57 o 
  -2   7   5       41.57       82.67     33.63 o 
  -1   7   5      898.47      913.35     70.48 o 
   0   7   5    11735.13    12831.78    603.55 o 
   1   7   5      855.98      865.52    106.43 o 
   2   7   5     2017.86     1852.04    106.30 o 
   3   7   5     3772.83     3076.22    137.63 o 
   4   7   5     1520.28     1371.22     98.60 o 
   5   7   5     1230.22     1015.53     85.49 o 
   6   7   5     1287.51     1211.60    146.56 o 
   7   7   5      494.99      587.93     80.31 o 
   8   7   5     1071.63     1080.23    104.24 o 
   9   7   5      642.00      667.54    141.30 o 
  10   7   5      977.57     1183.51    183.36 o 
  -8   8   5      321.42      283.38    115.15 o 
  -7   8   5     3860.29     3750.83    281.58 o 
  -6   8   5      863.83      846.03    146.95 o 
  -5   8   5       30.14       43.80     37.59 o 
  -4   8   5     5625.25     5595.00    201.18 o 
  -3   8   5     2178.76     2037.27    157.84 o 
  -2   8   5      387.20      442.56     64.88 o 
  -1   8   5    12356.53    12841.09    610.35 o 
   0   8   5     1529.98     1329.95    139.00 o 
   1   8   5     3587.60     3810.84    227.73 o 
   2   8   5    11391.93    10945.78    386.47 o 
   3   8   5       33.95       59.83     38.08 o 
   4   8   5     1537.72     1476.22    104.86 o 
   5   8   5     7825.21     7894.57    451.48 o 
   6   8   5        8.76       33.85     48.21 o 
   7   8   5     1471.20     1450.40    114.85 o 
   8   8   5     2146.34     1889.26    196.44 o 
   9   8   5      267.27      205.93     96.94 o 
  10   8   5     1400.39     1367.65    205.93 o 
  -7   9   5      367.64      335.18    116.94 o 
  -6   9   5     2128.11     2083.65    208.75 o 
  -5   9   5      524.29      548.88     85.79 o 
  -4   9   5      584.49      685.31     88.00 o 
  -3   9   5     2199.31     2303.82    133.96 o 
  -2   9   5      803.50      792.94    129.51 o 
  -1   9   5     1472.57     1560.24    159.51 o 
   0   9   5     3053.10     3151.51    223.11 o 
   1   9   5     2746.35     2597.07    202.85 o 
   2   9   5     3038.16     3105.35    219.26 o 
   3   9   5     1457.27     1281.04    162.72 o 
   4   9   5     4375.85     4072.73    210.42 o 
   5   9   5     2678.71     2547.33    148.51 o 
   6   9   5      648.56      560.47    120.53 o 
   7   9   5     3313.15     3314.73    218.37 o 
   8   9   5      926.51     1073.75    174.39 o 
   9   9   5       76.35       91.55     89.50 o 
  -6  10   5        7.48       25.64     70.27 o 
  -5  10   5     1414.31     1516.80    125.35 o 
  -4  10   5     2143.21     2167.50    142.68 o 
  -3  10   5      131.58      169.00     80.53 o 
  -2  10   5     1639.20     1657.69    177.72 o 
  -1  10   5     2772.61     2659.90    220.03 o 
   0  10   5      921.67      815.25    140.02 o 
   1  10   5     2848.25     2375.75    206.44 o 
   2  10   5     1748.19     1615.12    172.33 o 
   3  10   5     2886.96     2802.10    159.21 o 
   4  10   5     2193.25     1991.74    213.37 o 
   5  10   5      852.53      929.08    170.54 o 
   6  10   5     1876.15     1797.85    136.09 o 
   7  10   5     1905.78     1788.84    143.87 o 
   8  10   5       74.77      101.04     82.58 o 
  -5  11   5     2064.08     2308.56    230.29 o 
  -4  11   5      605.76      751.65    150.28 o 
  -3  11   5      492.99      545.21    134.12 o 
  -2  11   5     2370.98     2027.49    206.19 o 
  -1  11   5        6.57       30.00     49.24 o 
   0  11   5      960.42      932.45    156.43 o 
   1  11   5     1087.22     1127.10    167.21 o 
   2  11   5      312.07      302.87     98.73 o 
   3  11   5      552.76      572.40    130.53 o 
   4  11   5     1133.69     1231.25    124.33 o 
   5  11   5      289.53      306.00     74.24 o 
   6  11   5      920.57      893.38    115.67 o 
   7  11   5     1054.61     1211.98    154.64 o 
  -3  12   5     3183.27     3378.72    283.38 o 
  -2  12   5      493.75      676.00    154.64 o 
  -1  12   5       54.89      104.38     73.34 o 
   0  12   5     3251.16     3316.92    274.14 o 
   1  12   5      162.15      199.77     88.22 o 
   2  12   5      274.91      268.25    102.07 o 
   3  12   5     2137.97     2473.20    239.01 o 
   4  12   5       29.41       56.42     67.96 o 
   5  12   5      635.26      685.72    111.92 o 
  -1 -10   6      121.28      108.99     72.06 o 
   0 -10   6     1090.25     1254.29    176.95 o 
   1 -10   6     1500.08     1695.39    193.88 o 
   2 -10   6       84.17       78.99     71.04 o 
   3 -10   6     1945.96     2068.27    219.01 o 
   4 -10   6     1354.07     1392.26    198.24 o 
  -2  -9   6      226.48      284.90     66.30 o 
  -1  -9   6       28.42       50.35     44.11 o 
   0  -9   6     2474.23     2456.53    214.90 o 
   1  -9   6      230.25      319.54     97.45 o 
   2  -9   6      596.41      549.57    126.94 o 
   3  -9   6     1779.58     1705.39    187.98 o 
   4  -9   6      215.69      186.44     83.09 o 
   5  -9   6     1563.43     1527.67    190.03 o 
   6  -9   6     1037.09     1077.86    180.03 o 
  -6  -8   6     1718.05     1713.34    196.44 o 
  -5  -8   6     1284.30     1397.65    179.00 o 
  -4  -8   6      987.53     1157.87    156.69 o 
  -3  -8   6     2713.82     2470.64    202.08 o 
  -2  -8   6        1.49        2.49     32.29 o 
  -1  -8   6     3185.07     3670.61    368.26 o 
   0  -8   6     1381.58     1285.68    105.03 o 
   1  -8   6      171.80      140.53     68.22 o 
   2  -8   6     4067.13     3901.37    259.27 o 
   3  -8   6      582.99      604.71    125.40 o 
   4  -8   6      768.13      634.46    130.02 o 
   5  -8   6     3223.64     3198.44    252.09 o 
   6  -8   6      143.18      168.23     84.63 o 
   7  -8   6     1155.99     1132.99    180.54 o 
  -7  -7   6     1376.82     1740.78    196.18 o 
  -6  -7   6     2150.42     2400.11    216.96 o 
  -5  -7   6      205.49      220.84     61.62 o 
  -4  -7   6     2186.62     2394.48    137.98 o 
  -3  -7   6      437.34      497.50     72.84 o 
  -2  -7   6     1360.14     1388.19     81.63 o 
  -1  -7   6     2311.73     2393.26    103.68 o 
   0  -7   6      100.46      134.41     45.49 o 
   1  -7   6     1745.43     1782.60    116.46 o 
   2  -7   6     1707.29     1719.24    164.64 o 
   3  -7   6       11.99       -5.39     36.16 o 
   4  -7   6     5307.36     5438.01    302.87 o 
   5  -7   6      325.04      332.36    102.07 o 
   6  -7   6      267.85      348.77    106.17 o 
   7  -7   6     2235.52     2197.00    213.88 o 
   8  -7   6       63.35      100.53     71.29 o 
  -8  -6   6        4.20       21.54     61.55 o 
  -7  -6   6     3975.27     4601.47    295.69 o 
  -6  -6   6     1079.89     1064.85    105.55 o 
  -5  -6   6      259.26      349.44     68.15 o 
  -4  -6   6     5522.36     5658.45    245.04 o 
  -3  -6   6     1435.80     1453.74    100.32 o 
  -2  -6   6     1533.90     1596.74     81.74 o 
  -1  -6   6    11690.66    11835.29    453.13 o 
   0  -6   6      927.61      927.27     81.49 o 
   1  -6   6     3875.31     3753.21    156.47 o 
   2  -6   6     9568.50    10049.24    261.28 o 
   3  -6   6       13.77       28.72     40.01 o 
   4  -6   6     7576.36     7193.15    330.05 o 
   5  -6   6     4987.59     4994.36    283.89 o 
   6  -6   6      441.08      359.80    103.09 o 
   7  -6   6     2770.54     2737.60    226.44 o 
   8  -6   6      566.32      716.01    140.02 o 
   9  -6   6      928.41     1279.68    185.93 o 
  -8  -5   6      641.19      783.11    104.48 o 
  -7  -5   6      822.30      799.49     98.99 o 
  -6  -5   6        3.18       39.88     35.58 o 
  -5  -5   6     3406.82     3488.86    158.12 o 
  -4  -5   6     1034.96      990.48     87.08 o 
  -3  -5   6       62.40       79.83     34.87 o 
  -2  -5   6     6944.96     6850.45    151.63 o 
  -1  -5   6      866.84      902.53     57.29 o 
   0  -5   6      299.94      305.58     39.19 o 
   1  -5   6     7132.30     7076.64    202.90 o 
   2  -5   6      339.77      272.97     52.25 o 
   3  -5   6     2293.46     2311.38    173.10 o 
   4  -5   6    10931.59    11157.87    391.09 o 
   5  -5   6      139.84      152.33     64.11 o 
   6  -5   6     3196.82     3206.65    223.88 o 
   7  -5   6     2943.08     2946.61    223.88 o 
   8  -5   6      224.91      195.41     83.60 o 
   9  -5   6     1942.98     1916.45    196.44 o 
  10  -5   6     1318.41     1292.51    180.28 o 
  -9  -4   6       75.58      132.20     62.27 o 
  -8  -4   6     1112.20     1309.34    124.81 o 
  -7  -4   6     1763.51     1989.32    133.05 o 
  -6  -4   6     1149.98     1279.63    114.63 o 
  -5  -4   6     3575.05     3445.66    208.11 o 
  -4  -4   6     1278.29     1315.02    115.40 o 
  -3  -4   6     3161.29     2938.71    125.54 o 
  -2  -4   6     1106.57     1088.86     59.20 o 
  -1  -4   6     1596.56     1543.27     67.46 o 
   0  -4   6     2172.87     1978.98    119.63 o 
   1  -4   6     2985.29     2928.59    123.76 o 
   2  -4   6      166.96      169.35     40.52 o 
   3  -4   6     4578.72     4670.20    232.09 o 
   4  -4   6     2428.73     2366.52    173.62 o 
   5  -4   6      379.07      389.80     90.78 o 
   6  -4   6     2726.55     2498.33    190.80 o 
   7  -4   6      564.29      573.42    112.58 o 
   8  -4   6      768.90      728.06    130.02 o 
   9  -4   6     3773.30     3975.48    267.73 o 
  10  -4   6       53.56       88.48     73.34 o 
  -9  -3   6      702.59      798.01    107.95 o 
  -8  -3   6     3137.48     3269.13    174.98 o 
  -7  -3   6       21.35       21.95     32.98 o 
  -6  -3   6     2849.92     2769.11    142.25 o 
  -5  -3   6     4152.41     4204.04    163.48 o 
  -4  -3   6      192.34      200.45     46.30 o 
  -3  -3   6     3585.43     3765.26    100.48 o 
  -2  -3   6     3468.01     3447.44     94.09 o 
  -1  -3   6     1168.06     1047.18     52.55 o 
   0  -3   6     6455.16     6509.19    417.02 o 
   1  -3   6     2269.53     2026.47     97.74 o 
   2  -3   6     4432.84     4058.59    320.18 o 
   3  -3   6     8327.89     8117.85    400.70 o 
   4  -3   6        7.69       15.39     36.16 o 
   5  -3   6     4023.72     3960.86    221.06 o 
   6  -3   6     3406.74     3215.36    204.65 o 
   7  -3   6        0.51       -0.51     34.62 o 
   8  -3   6     4281.61     4309.38    258.24 o 
   9  -3   6     1530.17     1510.23    165.67 o 
  10  -3   6        9.00       72.06     61.55 o 
  -9  -2   6     1442.84     1451.81    130.54 o 
  -8  -2   6     1523.29     1458.17    171.82 o 
  -7  -2   6      173.91      211.83     80.27 o 
  -6  -2   6     4927.52     5059.49    271.07 o 
  -5  -2   6     1751.14     1587.17    145.15 o 
  -4  -2   6     1768.66     1773.91     98.75 o 
  -3  -2   6     8193.28     8355.00    454.69 o 
  -2  -2   6       61.11      106.74     22.99 o 
  -1  -2   6     9023.04    10124.53    333.50 o 
   0  -2   6     8043.01     7850.83    254.39 o 
   1  -2   6      867.06      838.08     85.91 o 
   2  -2   6     8651.29     8863.18    201.44 o 
   3  -2   6     6748.04     6281.46    217.85 o 
   4  -2   6    13861.14    14862.02    393.14 o 
   6  -2   6      586.76      551.62     98.73 o 
   7  -2   6     5306.84     5191.57    261.32 o 
   8  -2   6     2684.32     3001.74    209.01 o 
   9  -2   6      487.43      580.60    114.63 o 
  11  -2   6     1477.10     1514.33    181.31 o 
 -10  -1   6      438.25      541.62    143.87 o 
  -9  -1   6      784.06      896.29    158.74 o 
  -8  -1   6     2934.96     2913.27    233.88 o 
  -7  -1   6     2088.61     2120.33    190.03 o 
  -6  -1   6     3234.40     3160.48    215.16 o 
  -5  -1   6     1499.77     1348.16    136.17 o 
  -4  -1   6     2153.81     1989.54    152.07 o 
  -3  -1   6     4953.57     5216.29    171.82 o 
  -2  -1   6      911.44      841.92     93.09 o 
  -1  -1   6     5767.29     5253.25    162.26 o 
   0  -1   6    15734.07    18103.65    545.44 o 
   1  -1   6     2694.89     3083.44    238.24 o 
   2  -1   6     9329.25     8422.06    512.13 o 
   3  -1   6      859.84      934.65     64.54 o 
   4  -1   6      208.91      162.33     52.83 o 
   5  -1   6    11354.55    11301.73    344.92 o 
   6  -1   6       32.10       32.83     37.95 o 
   7  -1   6      205.48      214.90     67.70 o 
   8  -1   6     4412.16     4492.48    245.94 o 
   9  -1   6       71.28       51.55     55.14 o 
  11  -1   6     1188.24     1121.45    163.36 o 
 -10   0   6     1147.49     1172.74    189.26 o 
  -9   0   6     1583.18     1536.13    186.44 o 
  -8   0   6      377.60      384.67    112.58 o 
  -7   0   6     2664.17     2660.15    211.57 o 
  -6   0   6     1772.50     1741.55    163.10 o 
  -5   0   6     1893.91     1944.66    160.79 o 
  -4   0   6     3698.43     3683.90    204.13 o 
  -3   0   6     2667.31     2847.12    153.49 o 
  -2   0   6     5100.11     5455.75    237.47 o 
  -1   0   6    18867.98    20688.39   1331.36 o 
   0   0   6     7040.53     7886.85    218.24 o 
   1   0   6     9073.41     8704.17    412.50 o 
   2   0   6     6025.98     5774.64    399.04 o 
   3   0   6     1171.51     1209.38     43.79 o 
   4   0   6    14232.36    14927.39    212.30 o 
   5   0   6     5004.53     4985.64    223.11 o 
   6   0   6      112.09       52.06     39.75 o 
   7   0   6     7259.42     7260.09    293.89 o 
   8   0   6      325.75      367.24     86.94 o 
   9   0   6      620.00      611.63    110.79 o 
  10   0   6     3268.28     3255.63    227.47 o 
 -10   1   6     1451.13     1537.42    211.31 o 
  -9   1   6      498.66      428.78    119.25 o 
  -8   1   6      687.82      590.60    129.51 o 
  -7   1   6     3204.51     2909.16    221.32 o 
  -6   1   6        3.05       -4.36     34.62 o 
  -5   1   6     1425.99     1548.44    144.64 o 
  -4   1   6     6794.15     6231.21    265.43 o 
  -3   1   6     2178.37     2175.97    177.85 o 
  -2   1   6     1653.93     1717.32     73.91 o 
  -1   1   6    14400.43    14918.53    923.48 o 
   0   1   6     1330.00     1122.22     61.65 o 
   1   1   6     6306.05     6288.77    166.56 o 
   2   1   6     7660.88     6665.53    204.39 o 
   3   1   6     7255.22     7054.52    138.82 o 
   4   1   6     7697.23     7527.64    174.00 o 
   5   1   6     2101.51     2126.21     92.21 o 
   6   1   6     2992.87     3035.68    119.07 o 
   7   1   6     1741.71     1882.62    102.58 o 
   8   1   6      396.61      350.36     58.82 o 
   9   1   6     4544.72     4755.04    375.19 o 
  10   1   6     1499.55     1448.94    161.05 o 
  11   1   6      151.74      134.89     79.24 o 
 -10   2   6      530.75      535.98    149.00 o 
  -9   2   6      689.48      731.91    154.13 o 
  -8   2   6     4310.53     3995.48    276.45 o 
  -7   2   6     1977.05     1766.68    176.95 o 
  -6   2   6      113.19      102.58     60.27 o 
  -5   2   6     9589.30     9090.88    342.36 o 
  -4   2   6       60.68       43.08     38.47 o 
  -3   2   6      139.64      106.48     27.78 o 
  -2   2   6    16667.18    17671.98    370.31 o 
  -1   2   6     2485.27     2982.23     99.27 o 
   0   2   6      713.13      571.59     46.41 o 
   1   2   6    31131.49    32022.97   1553.44 o 
   2   2   6    11464.80    11681.26    663.87 o 
   3   2   6     7494.99     7157.60    264.84 o 
   4   2   6     3822.56     3589.50    112.39 o 
   5   2   6     4274.35     4452.88    136.35 o 
   6   2   6     2425.33     2465.33    110.68 o 
   7   2   6     1799.91     1825.87    102.61 o 
   8   2   6     3739.70     3469.06    257.48 o 
   9   2   6     4356.11     4388.53    273.50 o 
  10   2   6     1184.48     1123.51    152.59 o 
  11   2   6     2128.79     1956.45    198.49 o 
 -10   3   6     1081.80      982.97    184.39 o 
  -9   3   6     1136.28     1249.42    186.44 o 
  -8   3   6     2280.14     2243.42    213.11 o 
  -7   3   6     1337.88     1368.67    162.33 o 
  -6   3   6     3794.82     3401.03    227.21 o 
  -5   3   6     2392.13     2071.09    167.97 o 
  -4   3   6     3286.30     3319.12    115.43 o 
  -3   3   6     7147.61     6738.19    713.06 o 
  -2   3   6     1772.33     1867.52     84.66 o 
  -1   3   6      745.82      679.72     52.48 o 
   0   3   6    15988.80    15934.78    272.22 o 
   1   3   6     1725.86     1559.27     70.86 o 
   2   3   6      459.99      483.50     33.54 o 
   3   3   6    10695.84     9551.76    439.51 o 
   4   3   6      203.46      175.66     35.62 o 
   5   3   6      301.27      282.89     43.94 o 
   6   3   6     3753.98     3791.72    265.04 o 
   7   3   6       48.84       64.84     32.37 o 
   8   3   6     1603.60     1507.37    102.10 o 
   9   3   6     2303.76     2575.04    139.98 o 
  10   3   6      206.57      302.10    101.30 o 
  11   3   6      860.84      965.28    163.61 o 
  -9   4   6      588.13      606.76    147.97 o 
  -8   4   6     3415.92     3444.89    264.40 o 
  -7   4   6      500.26      418.53    105.91 o 
  -6   4   6     1419.02     1572.81    159.26 o 
  -5   4   6     7102.48     7061.60    311.84 o 
  -4   4   6     1406.61     1580.03     89.39 o 
  -3   4   6     5744.96     5964.43    161.78 o 
  -2   4   6     3754.98     3975.65    128.35 o 
  -1   4   6     6195.33     6554.60    158.90 o 
   0   4   6    23768.71    27123.24    318.47 o 
   1   4   6     2466.95     2564.95     90.54 o 
   2   4   6    10124.56     9553.12    460.75 o 
   3   4   6    14252.11    14738.50    332.31 o 
   4   4   6      160.71      195.87     38.79 o 
   5   4   6    12375.62    12323.18    777.68 o 
   6   4   6     2833.75     3110.11    132.00 o 
   7   4   6       69.80       49.53     31.91 o 
   8   4   6     5396.68     5516.54    193.11 o 
   9   4   6     1701.94     1655.63    117.40 o 
  10   4   6      353.08      269.53     99.25 o 
  11   4   6     2387.21     2667.33    239.78 o 
  -9   5   6     2344.72     2245.22    231.06 o 
  -8   5   6      525.20      471.87    122.84 o 
  -7   5   6      295.32      334.92    101.81 o 
  -6   5   6     3278.77     3419.50    236.96 o 
  -5   5   6      104.06      139.51     62.32 o 
  -4   5   6      121.70      144.23     41.62 o 
  -3   5   6     4736.42     4756.61    153.91 o 
  -2   5   6       32.32       35.98     25.02 o 
  -1   5   6     3631.43     3578.87    123.36 o 
   0   5   6    10882.92    11399.91    305.82 o 
   1   5   6     1913.74     1848.48     80.08 o 
   2   5   6     4672.79     4227.69    271.80 o 
   3   5   6     2211.99     2097.55    134.38 o 
   4   5   6     2736.18     2635.23    133.48 o 
   5   5   6     3681.42     3649.37    243.37 o 
   6   5   6     3280.48     3238.47    141.16 o 
   7   5   6     1933.37     1899.79    114.05 o 
   8   5   6     2484.01     2492.18    136.70 o 
   9   5   6      199.47      186.18     90.27 o 
  10   5   6     2425.57     2413.70    218.50 o 
  11   5   6     1326.66     1362.00    196.18 o 
  -9   6   6     1552.67     1560.24    216.19 o 
  -8   6   6      113.58       87.19     66.93 o 
  -7   6   6     4348.43     4302.71    288.51 o 
  -6   6   6      815.57      695.75    130.79 o 
  -5   6   6        0.18       23.85     40.01 o 
  -4   6   6     5399.22     5531.96    182.44 o 
  -3   6   6     1652.49     1605.15     98.01 o 
  -2   6   6      506.72      447.12     96.04 o 
  -1   6   6     8951.28     9125.11    463.53 o 
   0   6   6      752.09      711.44     60.80 o 
   1   6   6     1699.41     1629.39     78.56 o 
   2   6   6     7425.04     7014.95    912.83 o 
   3   6   6      196.59      188.79     43.81 o 
   4   6   6     1628.70     1379.37    179.13 o 
   5   6   6     8609.35     8261.43    626.76 o 
   6   6   6       52.33       69.34     34.46 o 
   7   6   6     1295.33     1163.35    171.44 o 
   8   6   6     1982.41     1941.11    227.09 o 
   9   6   6      704.68      616.25    129.76 o 
  10   6   6     1310.94     1243.01    178.75 o 
  11   6   6      838.52      872.70    171.31 o 
  -8   7   6     1145.18     1150.95    187.98 o 
  -7   7   6      626.15      669.85    144.38 o 
  -6   7   6      976.37      939.12    151.82 o 
  -5   7   6     4504.49     4297.84    263.37 o 
  -4   7   6      866.41      943.72     86.17 o 
  -3   7   6      508.87      505.88     68.36 o 
  -2   7   6     7585.18     7148.11    791.66 o 
  -1   7   6      776.24      782.51     70.19 o 
   0   7   6      112.96       99.34     34.72 o 
   1   7   6    14087.33    15235.41    436.48 o 
   2   7   6      486.56      354.16     82.58 o 
   3   7   6     1503.47     1455.21    164.38 o 
   4   7   6    12840.26    12492.75   1138.00 o 
   5   7   6      369.40      359.49     62.32 o 
   6   7   6      942.73     1022.67     93.83 o 
   7   7   6     6157.12     6153.79    304.15 o 
   8   7   6       43.86       57.72     40.13 o 
   9   7   6     2078.71     1991.84    204.65 o 
  10   7   6     3134.31     3472.58    280.30 o 
  -7   8   6     2237.96     2436.78    234.14 o 
  -6   8   6        7.76       21.54     59.24 o 
  -5   8   6     1264.55     1319.43    156.95 o 
  -4   8   6     3821.32     3860.21    170.71 o 
  -3   8   6     1536.27     1527.71    144.77 o 
  -2   8   6      705.88      781.83     81.47 o 
  -1   8   6     2182.78     2189.82    178.75 o 
   0   8   6     6767.13     6717.44    306.97 o 
   1   8   6      260.85      319.54     86.17 o 
   2   8   6      228.80      165.41     62.06 o 
   3   8   6     4375.99     4277.94    352.23 o 
   4   8   6      225.34      241.69     55.66 o 
   5   8   6      711.39      626.32     82.34 o 
   6   8   6     2236.91     2130.18    133.18 o 
   7   8   6      493.57      566.92     85.37 o 
   8   8   6     1172.47     1011.41    109.53 o 
   9   8   6     2954.08     2849.92    251.83 o 
  -7   9   6      777.04      726.01    158.23 o 
  -6   9   6      144.83      103.35     77.70 o 
  -5   9   6     3845.64     4081.91    275.68 o 
  -4   9   6     3789.51     3938.90    180.73 o 
  -3   9   6     1725.68     1785.12    121.61 o 
  -2   9   6     6690.97     6668.20    326.72 o 
  -1   9   6     1705.41     1795.66    171.05 o 
   0   9   6     2697.66     2646.82    207.72 o 
   1   9   6     6435.61     6124.53    311.07 o 
   2   9   6      498.12      533.42    112.07 o 
   3   9   6     2337.95     2168.17    132.97 o 
   4   9   6     4738.65     4658.79    219.14 o 
   5   9   6       11.49       35.70     33.79 o 
   6   9   6     4119.95     3825.83    284.40 o 
   7   9   6     1612.74     1750.85    185.28 o 
   8   9   6      192.97      257.65     70.88 o 
   9   9   6     3053.08     2856.34    262.09 o 
  -5  10   6      328.64      374.38     79.61 o 
  -4  10   6       31.54       70.78     64.11 o 
  -3  10   6     2913.63     2974.05    238.24 o 
  -2  10   6     1007.00      807.56    143.61 o 
  -1  10   6      548.30      560.09    125.92 o 
   0  10   6     4326.45     4307.07    278.25 o 
   1  10   6      675.85      633.43    129.51 o 
   2  10   6     1674.40     1692.57    178.23 o 
   3  10   6     2921.80     2902.50    232.60 o 
   4  10   6       12.17       50.43     39.51 o 
   5  10   6     1561.96     1483.72    123.03 o 
   6  10   6     2448.16     2622.45    260.42 o 
   7  10   6       80.66      139.20     61.05 o 
   8  10   6      955.59      921.68    174.90 o 
  -4  11   6      900.82     1220.70    181.82 o 
  -3  11   6     1085.23     1349.95    186.70 o 
  -2  11   6      630.14      562.65    133.35 o 
  -1  11   6     2337.30     2557.32    231.06 o 
   0  11   6     2132.41     2231.62    212.60 o 
   1  11   6        0.98       -0.51     46.93 o 
   2  11   6     1791.63     2084.94    208.75 o 
   3  11   6      933.06      881.93    155.41 o 
   4  11   6       10.62       12.20     39.25 o 
   5  11   6     2979.25     2925.21    180.02 o 
   6  11   6      439.35      397.00    105.53 o 
  -2  12   6      894.91      953.22    174.13 o 
  -1  12   6     1904.18     1839.77    209.52 o 
   0  12   6      648.21      766.27    158.74 o 
   1  12   6     1485.15     1439.20    200.29 o 
   2  12   6     1077.35     1088.63    179.26 o 
   3  12   6      363.85      400.57    119.25 o 
   4  12   6     1312.00     1567.16    210.80 o 
  -1 -10   7     1312.33     1608.71    188.23 o 
   0 -10   7      195.29      216.19     94.63 o 
   1 -10   7       28.60        7.69     64.88 o 
   2 -10   7     1843.42     1888.24    211.31 o 
   3 -10   7      395.09      490.84    135.41 o 
  -2  -9   7      947.70     1058.88    161.82 o 
  -1  -9   7     1470.79     1534.01    127.66 o 
   0  -9   7      913.06     1050.24    113.42 o 
   1  -9   7     1349.55     1591.78    179.26 o 
   2  -9   7     1863.07     1926.19    199.77 o 
   3  -9   7      404.19      353.13    108.73 o 
   4  -9   7     2696.68     2878.39    253.89 o 
   5  -9   7     1053.52      997.08    172.33 o 
  -4  -8   7     1473.98     1707.95    185.41 o 
  -3  -8   7      231.73      249.78     95.91 o 
  -2  -8   7     2203.48     2287.02    204.39 o 
  -1  -8   7     2175.23     2209.87    138.01 o 
   0  -8   7     1123.99     1209.42    109.23 o 
   1  -8   7     2512.28     2550.19    151.94 o 
   2  -8   7      785.35      986.56    151.31 o 
   3  -8   7     1174.72     1338.67    165.41 o 
   4  -8   7     3666.19     3399.50    260.81 o 
   5  -8   7      342.27      309.28    104.12 o 
   6  -8   7     1532.25     1717.96    200.54 o 
   7  -8   7     1723.64     2042.36    225.16 o 
  -5  -7   7     2797.10     3071.75    237.22 o 
  -4  -7   7      112.24      131.82     74.88 o 
  -3  -7   7     1489.12     1446.89    164.13 o 
  -2  -7   7     2244.68     2386.43    144.25 o 
  -1  -7   7       87.66       70.36     40.64 o 
   0  -7   7     1145.83     1415.54    228.62 o 
   1  -7   7     2140.79     2092.83    235.04 o 
   2  -7   7      924.01      746.78    126.94 o 
   3  -7   7     2462.53     2621.68    213.11 o 
   4  -7   7     1381.19     1465.10    166.69 o 
   5  -7   7     1150.94     1096.58    161.05 o 
   6  -7   7     2225.20     2330.10    218.24 o 
   7  -7   7      579.66      738.06    149.51 o 
   8  -7   7     1093.16     1050.67    178.75 o 
  -7  -6   7      638.64      640.35    140.53 o 
  -6  -6   7     2072.15     2206.76    216.83 o 
  -5  -6   7     2531.08     2426.13    261.96 o 
  -4  -6   7      587.69      679.59    124.12 o 
  -3  -6   7     2078.54     2174.95    186.18 o 
  -2  -6   7     2820.15     2677.64    135.38 o 
  -1  -6   7      636.84      532.76     71.13 o 
   0  -6   7     3409.53     3609.38    157.12 o 
   1  -6   7     4600.45     4514.46    178.80 o 
   2  -6   7       62.55       67.26     35.84 o 
   3  -6   7     8219.82     7723.24    343.13 o 
   4  -6   7      453.79      380.06     99.25 o 
   5  -6   7      571.11      633.43    123.87 o 
   6  -6   7     7040.61     7285.99    363.90 o 
   7  -6   7       68.15       34.36     50.52 o 
   8  -6   7     1535.69     1725.65    192.34 o 
   9  -6   7     3865.54     3584.91    283.89 o 
  -8  -5   7     2005.02     2420.88    231.83 o 
  -7  -5   7      259.06      211.08     64.00 o 
  -6  -5   7      935.22      963.11    102.35 o 
  -5  -5   7     2743.38     2731.06    145.60 o 
  -4  -5   7      258.97      283.49     59.74 o 
  -3  -5   7     1463.36     1506.87    107.07 o 
  -2  -5   7     1570.04     1476.66    143.87 o 
  -1  -5   7     1073.63     1106.51     86.25 o 
   0  -5   7     2669.46     2785.92    132.05 o 
   1  -5   7     1332.35     1185.38     89.31 o 
   2  -5   7     1291.78     1279.31     94.57 o 
   3  -5   7     2257.25     2230.86    177.72 o 
   4  -5   7       23.93       -9.23     30.26 o 
   5  -5   7     3722.92     3530.29    236.45 o 
   6  -5   7      374.87      402.63    102.58 o 
   7  -5   7        4.86       -1.80     39.75 o 
   8  -5   7     2323.44     2564.24    224.14 o 
   9  -5   7      136.79      188.49     86.94 o 
  10  -5   7      171.35      252.35    105.40 o 
  -8  -4   7      857.44      924.30    112.19 o 
  -7  -4   7      662.04      717.42     97.37 o 
  -6  -4   7     4253.60     4536.15    190.80 o 
  -5  -4   7      137.43      138.02     45.83 o 
  -4  -4   7      983.24     1016.46     88.33 o 
  -3  -4   7     3861.15     3829.70    160.41 o 
  -2  -4   7      310.59      311.84     39.40 o 
  -1  -4   7     2038.16     1974.44     79.62 o 
   0  -4   7     5449.06     5247.20    182.72 o 
   1  -4   7       88.17      114.25     36.75 o 
   2  -4   7     1951.67     1926.00    109.16 o 
   3  -4   7     3448.38     3305.04    143.63 o 
   4  -4   7     1252.31     1247.37    130.79 o 
   5  -4   7     2882.74     2874.54    204.90 o 
   6  -4   7      976.94     1092.99    132.33 o 
   7  -4   7      980.73      965.79    142.84 o 
   8  -4   7     1539.55     1405.09    164.13 o 
   9  -4   7      422.16      455.97    120.02 o 
  10  -4   7     1904.83     1963.63    203.88 o 
  -9  -3   7     1273.15     1494.82    142.32 o 
  -8  -3   7       84.00       85.41     50.42 o 
  -7  -3   7     3099.70     3180.28    167.24 o 
  -6  -3   7     1349.91     1411.67    107.97 o 
  -5  -3   7      611.40      551.29     72.83 o 
  -4  -3   7     3834.65     3897.55    360.31 o 
  -3  -3   7      654.61      743.38     69.07 o 
  -2  -3   7     1321.72     1311.35     63.49 o 
  -1  -3   7    15600.14    15553.40    284.15 o 
   0  -3   7     1174.97     1175.91     94.62 o 
   1  -3   7     2173.17     2131.26    106.53 o 
   2  -3   7    11428.94    11129.34    571.75 o 
   3  -3   7      411.35      341.91     70.52 o 
   4  -3   7     3518.84     2531.41    177.46 o 
   5  -3   7     5948.59     6248.14    286.45 o 
   6  -3   7      395.87      341.85     88.22 o 
   7  -3   7     3090.97     2934.04    213.88 o 
   8  -3   7     1555.95     1570.24    164.64 o 
   9  -3   7     1143.95     1081.19    156.95 o 
  10  -3   7     2013.11     2276.25    211.83 o 
  -9  -2   7     1026.45     1014.18    119.28 o 
  -8  -2   7      740.77      818.30    103.44 o 
  -7  -2   7     1653.11     1554.90    118.86 o 
  -6  -2   7       73.93      122.11     43.33 o 
  -5  -2   7     1852.50     1982.11    116.86 o 
  -4  -2   7     2872.96     2894.97    242.09 o 
  -3  -2   7       45.57       96.81     30.83 o 
  -2  -2   7     8113.71     8890.07    232.11 o 
  -1  -2   7     4076.02     4249.61    134.01 o 
   0  -2   7      461.88      457.26     44.73 o 
   1  -2   7    19979.62    20906.53   1335.72 o 
   2  -2   7      680.64      597.61     61.57 o 
   3  -2   7      383.19      371.61     53.80 o 
   4  -2   7    14927.80    14869.72    412.88 o 
   5  -2   7      613.68      524.18     95.14 o 
   7  -2   7     5545.20     5700.36    285.94 o 
   8  -2   7        0.97       13.34     38.98 o 
   9  -2   7     1737.22     1668.20    172.33 o 
  10  -2   7     2483.31     2722.98    224.39 o 
  -9  -1   7      153.70      120.53     85.65 o 
  -8  -1   7      812.42      787.81    146.95 o 
  -7  -1   7     2872.08     2895.83    229.52 o 
  -6  -1   7      369.72      472.64    108.22 o 
  -5  -1   7     2488.26     2416.01    186.70 o 
  -4  -1   7     4076.03     3848.80    221.32 o 
  -3  -1   7      755.52      627.02     98.22 o 
  -2  -1   7     1525.56     1530.43     78.15 o 
  -1  -1   7     4450.13     4347.84     94.89 o 
   0  -1   7      668.64      522.84     32.39 o 
   1  -1   7     9285.35     9823.63    540.08 o 
   2  -1   7     3897.09     3704.76    253.76 o 
   3  -1   7     7532.94     7188.22    436.35 o 
   4  -1   7     4034.71     3836.84    139.60 o 
   5  -1   7     1054.73     1059.39    113.09 o 
   6  -1   7     4382.21     4169.36    228.75 o 
   7  -1   7     2095.34     1921.06    163.36 o 
   8  -1   7      182.83      190.29     73.34 o 
  10  -1   7      891.60      794.99    136.94 o 
  -9   0   7       20.82      -17.95     61.55 o 
  -8   0   7     3818.57     3900.09    277.73 o 
  -7   0   7      148.30      125.40     72.32 o 
  -6   0   7      497.00      452.63    106.17 o 
  -5   0   7     6528.74     6343.28    298.25 o 
  -4   0   7       55.86       34.36     37.44 o 
  -3   0   7       63.22       81.04     47.70 o 
  -2   0   7     5997.79     5757.05    682.16 o 
  -1   0   7      185.62      253.70     38.70 o 
   0   0   7     1962.84     2013.73     89.62 o 
   1   0   7    10560.33    10620.19    676.64 o 
   2   0   7      413.42      463.86     50.35 o 
   3   0   7     3342.81     3129.88     94.76 o 
   4   0   7     5020.49     4845.62    154.80 o 
   5   0   7     1469.92     1413.87     81.17 o 
   6   0   7     2123.35     2066.10     99.32 o 
   7   0   7     3070.90     2861.72    193.36 o 
   8   0   7     4179.59     4314.51    248.50 o 
   9   0   7     2005.54     2160.33    187.21 o 
  10   0   7       70.88      123.10     71.81 o 
  -9   1   7     2111.27     2197.77    229.52 o 
  -8   1   7     1919.75     1981.07    202.60 o 
  -7   1   7      230.93      207.47     88.73 o 
  -6   1   7     5042.23     4877.42    276.97 o 
  -5   1   7     2584.90     2580.14    194.13 o 
  -4   1   7     1736.16     1532.29    138.48 o 
  -3   1   7    10204.28    10036.13    239.65 o 
  -2   1   7      468.79      515.59     49.90 o 
  -1   1   7      829.49      901.73     60.90 o 
   0   1   7    19902.71    20163.98   1093.63 o 
   1   1   7      708.77      685.12     53.83 o 
   2   1   7     1851.71     1800.83     84.88 o 
   3   1   7    12442.46    12054.52    422.42 o 
   4   1   7        2.35        3.33     12.48 o 
   5   1   7     3926.16     3940.81    130.92 o 
   6   1   7     7138.64     7261.12    184.29 o 
   7   1   7      411.09      478.50     61.52 o 
   8   1   7     1771.19     1896.76    111.95 o 
   9   1   7     2906.07     2859.57    155.41 o 
  10   1   7      861.17      894.01    108.86 o 
  -9   2   7      689.52      736.52    157.20 o 
  -8   2   7     2285.92     2362.67    221.57 o 
  -7   2   7     1168.56     1193.52    165.41 o 
  -6   2   7     1234.99     1291.48    147.46 o 
  -5   2   7     2895.87     2776.58    198.49 o 
  -4   2   7     1780.73     1743.34    149.00 o 
  -3   2   7     2613.62     2515.32    167.72 o 
  -2   2   7      592.10      633.45     55.00 o 
  -1   2   7     6680.25     6997.92    221.44 o 
   0   2   7    13717.03    14868.25    880.65 o 
   1   2   7       36.24       62.13     23.19 o 
   2   2   7    11065.09    10152.44    689.08 o 
   3   2   7     2488.54     2456.92     70.89 o 
   4   2   7     1074.07     1090.55     57.63 o 
   5   2   7     9777.75     9711.80    294.28 o 
   6   2   7     1429.62     1545.09     89.59 o 
   7   2   7      306.82      303.12     58.60 o 
   8   2   7     4671.30     5096.92    181.99 o 
   9   2   7      359.42      325.97     66.19 o 
  10   2   7     1951.79     2208.54    195.93 o 
  11   2   7     2059.39     2316.25    225.16 o 
  -9   3   7     2898.60     2687.34    255.42 o 
  -8   3   7        2.60       16.16     52.32 o 
  -7   3   7     2010.36     1896.19    187.72 o 
  -6   3   7     1037.54     1033.75    145.15 o 
  -5   3   7      400.97      403.14     94.63 o 
  -4   3   7     1225.13     1074.78    121.04 o 
  -3   3   7     2689.84     2613.63    106.67 o 
  -2   3   7     1420.30     1223.20     74.44 o 
  -1   3   7     5498.13     5665.94    150.75 o 
   0   3   7     5449.37     5384.81    143.45 o 
   1   3   7     8651.52     8506.60    482.89 o 
   2   3   7     3783.73     3769.83    353.64 o 
   3   3   7      108.34       79.17     20.66 o 
   4   3   7     6472.93     6098.26    118.59 o 
   5   3   7     8792.31     8887.84    387.88 o 
   6   3   7      291.16      325.83     52.99 o 
   7   3   7     3576.27     3486.81    145.10 o 
   8   3   7     3674.18     3801.07    215.55 o 
   9   3   7      275.49      229.86     57.22 o 
  10   3   7     2062.47     2274.96    206.70 o 
  11   3   7     1151.05     1131.71    168.23 o 
  -9   4   7      824.30      752.94    166.44 o 
  -8   4   7       31.14       54.11     59.75 o 
  -7   4   7     2099.71     2379.60    211.31 o 
  -6   4   7     1182.78      963.74    143.61 o 
  -5   4   7     1020.90     1000.41    136.94 o 
  -4   4   7     3554.65     3502.08    212.60 o 
  -3   4   7     2523.87     2548.60    174.64 o 
  -2   4   7     1222.72     1245.12    103.48 o 
  -1   4   7     5714.06     5540.12    153.77 o 
   0   4   7      482.65      522.36     52.31 o 
   1   4   7     1502.45     1395.52     73.94 o 
   2   4   7     6296.40     5944.82    480.71 o 
   3   4   7     1816.24     1732.42     70.21 o 
   4   4   7     6472.63     6315.50    334.15 o 
   5   4   7     4058.00     3923.86    142.27 o 
   6   4   7     2302.93     2252.51    114.94 o 
   7   4   7     5249.62     5125.34    265.04 o 
   8   4   7      173.78      203.33     53.28 o 
   9   4   7     3260.62     3347.72    172.59 o 
  10   4   7     2281.72     2432.17    215.16 o 
  11   4   7       12.46       39.75     68.22 o 
  -9   5   7      957.52      820.64    169.00 o 
  -8   5   7     1541.99     1297.12    189.52 o 
  -7   5   7     1601.04     1601.27    180.28 o 
  -6   5   7      789.52      596.25    122.84 o 
  -5   5   7     5034.53     4899.21    274.66 o 
  -4   5   7     5777.00     5502.13    272.35 o 
  -3   5   7      350.14      330.59     63.73 o 
  -2   5   7     4803.21     4808.38    209.65 o 
  -1   5   7     5572.99     5879.70    165.36 o 
   0   5   7       26.20       27.78     24.47 o 
   1   5   7     9638.88     9212.85    186.99 o 
   2   5   7      639.25      593.08     51.59 o 
   3   5   7      157.38      129.69     35.63 o 
   4   5   7     7491.40     6812.80    360.82 o 
   5   5   7      117.66      128.53     39.43 o 
   6   5   7      218.22      186.27     47.21 o 
   7   5   7     5068.47     4817.24    272.73 o 
   8   5   7        3.86       25.94     34.98 o 
   9   5   7     1904.83     1813.02    181.57 o 
  10   5   7     1268.36     1209.67    170.54 o 
  11   5   7      337.66      417.76    124.63 o 
  -8   6   7     1417.24     1505.36    203.62 o 
  -7   6   7     1499.82     1587.68    181.05 o 
  -6   6   7      902.83     1055.03    157.46 o 
  -5   6   7      838.09      892.19    135.66 o 
  -4   6   7     7870.93     7914.44    222.20 o 
  -3   6   7     4272.57     4440.81    550.47 o 
  -2   6   7     1537.54     1505.35     94.75 o 
  -1   6   7     3145.00     3278.09    129.50 o 
   0   6   7     8514.75     9438.96    227.98 o 
   1   6   7     3080.20     3086.72    112.90 o 
   2   6   7      106.08       89.50     50.52 o 
   3   6   7     3174.04     3115.03    133.61 o 
   4   6   7     3660.06     3419.82    265.55 o 
   5   6   7        1.12       16.66     26.02 o 
   6   6   7     7516.68     7730.43    631.38 o 
   7   6   7     1742.22     1866.40    120.94 o 
   8   6   7      291.80      336.16     68.41 o 
   9   6   7     6103.66     5936.26    227.41 o 
  10   6   7      148.53      153.87     84.12 o 
  -8   7   7     1498.75     1614.35    217.21 o 
  -7   7   7        6.80       11.03     59.75 o 
  -6   7   7      571.92      506.23    124.12 o 
  -5   7   7     2139.08     2157.00    193.88 o 
  -4   7   7      184.54      351.72     63.76 o 
  -3   7   7     2148.89     2333.50    123.85 o 
  -2   7   7     3125.10     3058.28    136.64 o 
  -1   7   7      604.01      564.37     66.49 o 
   0   7   7     5809.30     6175.31    282.35 o 
   1   7   7     1804.45     1823.87    157.46 o 
   2   7   7      563.07      564.96    104.37 o 
   3   7   7     4966.06     4644.16    474.69 o 
   4   7   7       12.38       24.60     24.94 o 
   5   7   7     2192.81     2098.81    123.79 o 
   6   7   7     3560.85     3553.25    164.95 o 
   7   7   7       91.56       51.91     38.60 o 
   8   7   7     1546.06     1688.72    125.20 o 
   9   7   7     1362.32     1455.80    126.60 o 
  10   7   7      108.53      138.74     91.55 o 
  -7   8   7      231.29      152.33     89.50 o 
  -6   8   7     2350.73     2349.85    223.62 o 
  -5   8   7      488.21      477.25    118.22 o 
  -4   8   7     1228.84     1229.90    101.72 o 
  -3   8   7     3192.95     3537.52    160.19 o 
  -2   8   7      918.06      984.80     99.37 o 
  -1   8   7     5174.50     5362.36    278.76 o 
   0   8   7     6841.49     7043.13    320.05 o 
   1   8   7      223.44      180.28     70.78 o 
   2   8   7     4677.58     4559.42    262.09 o 
   3   8   7     2416.82     2351.08    132.89 o 
   4   8   7       34.01       18.74     29.11 o 
   5   8   7     4242.09     3810.50    292.22 o 
   6   8   7     1212.83     1260.43    107.00 o 
   7   8   7       49.61       45.03     41.14 o 
   8   8   7     2250.42     2165.52    156.95 o 
   9   8   7      116.33      192.34     92.32 o 
  -6   9   7     1264.05     1541.77    189.52 o 
  -5   9   7      108.91      117.71     77.96 o 
  -4   9   7     1598.14     1605.73    121.03 o 
  -3   9   7     2002.54     1952.45    128.89 o 
  -2   9   7       79.63      153.61     74.88 o 
  -1   9   7     3818.29     4004.72    257.73 o 
   0   9   7     2773.84     2733.50    213.62 o 
   1   9   7      786.99      664.46    125.66 o 
   2   9   7     4007.94     4119.61    263.37 o 
   3   9   7     1304.25     1333.28    152.84 o 
   4   9   7      933.84      812.42     96.63 o 
   5   9   7     9560.21     9318.20    544.44 o 
   6   9   7      154.39      148.56     55.24 o 
   7   9   7     2575.54     2359.52    154.48 o 
   8   9   7     5539.20     5577.24    468.28 o 
   9   9   7      134.84      144.12     94.63 o 
  -5  10   7      161.53       73.34     86.42 o 
  -4  10   7     3157.47     3327.43    254.65 o 
  -3  10   7      944.65      976.05    157.72 o 
  -2  10   7       38.62       89.76     63.86 o 
  -1  10   7     1537.11     1483.30    172.08 o 
   0  10   7     1562.53     1615.63    177.98 o 
   1  10   7      722.52      791.40    143.61 o 
   2  10   7      764.99      881.93    147.97 o 
   3  10   7      738.38      721.65    138.23 o 
   4  10   7     1444.13     1558.83    156.56 o 
   5  10   7      637.89      607.49     92.89 o 
   6  10   7        6.83       17.22     38.99 o 
   7  10   7     1843.68     2023.51    151.40 o 
   8  10   7       93.41      122.50     65.90 o 
  -4  11   7     3429.28     3587.22    281.58 o 
  -3  11   7        7.38       14.10     61.55 o 
  -2  11   7     1461.02     1472.79    181.05 o 
  -1  11   7     2742.53     2803.51    243.88 o 
   0  11   7      539.58      627.53    141.30 o 
   1  11   7     2060.64     2039.03    208.24 o 
   2  11   7     1905.64     1967.48    204.90 o 
   3  11   7     1009.58      980.66    162.85 o 
   4  11   7     1032.85     1217.11    180.28 o 
   5  11   7     1066.59     1012.37    168.23 o 
   6  11   7      851.94      906.41    117.91 o 
  -1  12   7       58.80       72.83     76.42 o 
   0  12   7     1205.70     1194.29    190.80 o 
   1  12   7     1608.02     1493.82    204.65 o 
   2  12   7       27.16       15.90     62.57 o 
   3  12   7     1363.58     1476.12    204.65 o 
   4  12   7     1868.08     1944.14    221.32 o 
  -2  -9   8     1490.70     1760.53    196.44 o 
  -1  -9   8        0.20       -3.95     43.43 o 
   0  -9   8      387.17      533.32     94.38 o 
   1  -9   8     1529.11     1784.38    196.70 o 
   2  -9   8       28.03       31.29     60.27 o 
   3  -9   8     1602.08     1981.07    215.93 o 
   4  -9   8      416.10      586.24    145.41 o 
  -4  -8   8        7.54       -5.39     65.14 o 
  -3  -8   8     2054.46     2650.66    230.55 o 
  -2  -8   8      690.15      764.22    143.36 o 
  -1  -8   8      214.83      270.56     64.69 o 
   0  -8   8     2746.82     3004.16    263.25 o 
   1  -8   8      269.37      399.18     79.79 o 
   2  -8   8      749.90      786.27    144.64 o 
   3  -8   8     2616.31     2905.06    242.86 o 
   4  -8   8      128.45      194.65     83.86 o 
   5  -8   8     1051.50      994.51    167.97 o 
   6  -8   8     1454.07     1612.56    200.03 o 
  -5  -7   8      268.53      378.26    111.81 o 
  -4  -7   8     1643.89     1670.00    183.62 o 
  -3  -7   8     1882.96     2013.64    200.03 o 
  -2  -7   8       59.87       83.09     69.50 o 
  -1  -7   8     3945.78     4175.95    286.33 o 
   0  -7   8      645.40      644.33     86.69 o 
   1  -7   8       14.24       16.16     32.70 o 
   2  -7   8     2998.41     3186.97    168.54 o 
   3  -7   8      269.22      375.19    105.66 o 
   4  -7   8        5.16       44.62     54.37 o 
   5  -7   8     2320.94     2421.65    223.11 o 
   6  -7   8       36.19       25.39     53.85 o 
   7  -7   8       33.71       73.34     72.32 o 
  -6  -6   8     2235.94     2287.53    218.50 o 
  -5  -6   8       88.02      126.43     75.65 o 
  -4  -6   8     1454.35     1541.78    174.13 o 
  -3  -6   8     1912.60     1715.65    176.95 o 
  -2  -6   8      769.71      895.52    137.46 o 
  -1  -6   8     4651.09     4766.37    232.86 o 
   0  -6   8     3809.18     3895.92    170.52 o 
   1  -6   8     2259.80     2263.52    133.81 o 
   2  -6   8     5404.27     5478.40    280.56 o 
   3  -6   8     2056.01     2189.82    191.82 o 
   4  -6   8     4368.41     4395.80    276.20 o 
   5  -6   8     3770.90     3728.52    262.35 o 
   6  -6   8      301.83      299.79     98.48 o 
   7  -6   8     3720.55     3936.76    283.89 o 
   8  -6   8     2252.35     2133.40    220.80 o 
  -7  -5   8     1820.22     1913.37    206.95 o 
  -6  -5   8      103.59      205.93     89.76 o 
  -5  -5   8      139.16      158.49     80.78 o 
  -4  -5   8     1795.76     1835.15    180.28 o 
  -3  -5   8      165.51      181.57     76.42 o 
  -2  -5   8      373.20      339.28     92.07 o 
  -1  -5   8     4181.36     4437.44    204.52 o 
   0  -5   8      161.55      185.52     47.26 o 
   1  -5   8     1583.84     1626.45    108.17 o 
   2  -5   8     2285.02     2178.04    214.26 o 
   3  -5   8      105.69      123.14     45.49 o 
   4  -5   8      664.33      614.71    116.68 o 
   5  -5   8     1328.06     1534.59    163.36 o 
   6  -5   8      438.60      398.78    107.20 o 
   7  -5   8     1231.22     1318.41    162.59 o 
   8  -5   8      411.48      419.55    118.48 o 
   9  -5   8      766.22      950.66    169.51 o 
  -8  -4   8      737.61      832.15    116.38 o 
  -7  -4   8     1037.58     1019.53    115.39 o 
  -6  -4   8        3.63       11.54     58.73 o 
  -5  -4   8     3241.40     3466.17    245.42 o 
  -4  -4   8     1148.02     1042.72    143.10 o 
  -3  -4   8        6.86       17.18     44.88 o 
  -2  -4   8     5508.92     5585.74    179.70 o 
  -1  -4   8      384.05      386.40     76.93 o 
   0  -4   8        8.03       28.92     28.98 o 
   1  -4   8     8440.28     8382.47    362.11 o 
   2  -4   8      941.77      938.17     83.69 o 
   3  -4   8      915.89      802.31     83.28 o 
   4  -4   8     5167.71     4958.20    267.73 o 
   5  -4   8      274.60      306.97     91.55 o 
   6  -4   8     1526.66     1586.14    165.15 o 
   7  -4   8     4245.54     3968.04    265.94 o 
   8  -4   8        4.51       23.85     51.03 o 
   9  -4   8     1341.30     1377.90    171.82 o 
  10  -4   8     1993.70     1985.43    215.42 o 
  -8  -3   8     1839.35     1800.88    141.32 o 
  -7  -3   8     1694.79     1617.91    127.20 o 
  -6  -3   8     1621.17     1768.75    125.19 o 
  -5  -3   8     2954.73     2937.20    149.48 o 
  -4  -3   8     1421.36     1444.14    103.10 o 
  -3  -3   8     2166.85     1791.56    163.10 o 
  -2  -3   8      505.83      526.29     61.99 o 
  -1  -3   8      251.42      220.12     44.67 o 
   0  -3   8     4121.17     3751.43    768.58 o 
   1  -3   8     2845.98     2616.96    257.86 o 
   2  -3   8       17.28       22.71     21.31 o 
   3  -3   8     6475.63     6494.28    201.19 o 
   4  -3   8     1225.73     1127.35    124.63 o 
   5  -3   8      104.83       85.65     50.01 o 
   6  -3   8     6247.42     6181.72    308.25 o 
   7  -3   8     1085.11     1053.49    146.95 o 
   8  -3   8      200.81      235.93     84.88 o 
   9  -3   8     6023.35     5947.83    335.44 o 
  10  -3   8        1.67       25.13     59.24 o 
  -8  -2   8     2902.11     2928.54    173.79 o 
  -7  -2   8       48.67       34.53     36.29 o 
  -6  -2   8     1385.84     1516.88    114.78 o 
  -5  -2   8     5007.99     4885.29    184.92 o 
  -4  -2   8       12.30        9.07     27.74 o 
  -3  -2   8     1369.49     1279.38    102.96 o 
  -2  -2   8     4250.62     4428.40    146.18 o 
  -1  -2   8     3039.61     3045.34    123.12 o 
   0  -2   8     4582.36     4516.47    151.08 o 
   1  -2   8     2637.88     2361.59    267.73 o 
   2  -2   8     4860.21     4683.66    394.55 o 
   3  -2   8     1948.20     1961.01    201.06 o 
   4  -2   8     1275.25     1197.89     87.76 o 
   5  -2   8     4581.26     4612.76    248.50 o 
   6  -2   8     1740.22     1665.38    157.97 o 
   7  -2   8      327.99      289.02     89.50 o 
   8  -2   8     3643.04     3714.16    251.06 o 
   9  -2   8      676.61      834.23    142.84 o 
  10  -2   8      153.12       94.12     68.73 o 
  -9  -1   8     1723.70     2013.13    227.47 o 
  -8  -1   8      807.61      864.49    158.49 o 
  -7  -1   8        8.96       -5.13     48.98 o 
  -6  -1   8     2889.44     2987.89    229.78 o 
  -5  -1   8     1215.38     1085.29    145.41 o 
  -4  -1   8        4.28       34.88     43.34 o 
  -3  -1   8     5849.35     5553.42    268.76 o 
  -2  -1   8       11.46       26.53     25.24 o 
  -1  -1   8     1341.19     1363.10    119.51 o 
   0  -1   8    11833.64    12555.42    491.36 o 
   1  -1   8      113.04      103.64     31.25 o 
   2  -1   8      908.68      775.29     66.55 o 
   3  -1   8     9379.30     9052.21    620.61 o 
   4  -1   8      464.86      373.54     56.93 o 
   5  -1   8     1468.84     1596.40    144.38 o 
   6  -1   8     5211.34     5236.70    267.99 o 
   7  -1   8      119.69      112.84     63.09 o 
   8  -1   8     1317.17     1459.45    154.64 o 
  10  -1   8      597.11      675.74    133.35 o 
  -9   0   8     1857.92     2014.16    227.73 o 
  -8   0   8     1835.94     1759.50    196.95 o 
  -7   0   8     2164.20     1918.24    194.13 o 
  -6   0   8     1360.89     1236.34    153.10 o 
  -5   0   8      291.46      221.83     78.73 o 
  -4   0   8     1035.07     1189.93    135.41 o 
  -3   0   8     3701.83     3470.02    208.75 o 
  -2   0   8       77.50      106.12     31.63 o 
  -1   0   8     3454.52     3246.36    119.42 o 
   0   0   8     8116.90     8809.05    422.89 o 
   1   0   8      325.77      363.06     48.90 o 
   2   0   8     9394.93     9172.51    846.92 o 
   3   0   8       17.33       33.99     22.86 o 
   4   0   8      418.54      393.01     55.10 o 
   5   0   8    11070.24     9593.52    342.36 o 
   6   0   8        7.45       17.18     31.80 o 
   7   0   8     1761.08     1773.61    161.05 o 
   8   0   8     4556.62     4435.30    261.58 o 
   9   0   8      107.47      146.95     74.11 o 
  10   0   8     2593.20     2707.59    224.65 o 
  -9   1   8     1812.73     1897.98    225.16 o 
  -8   1   8      352.27      418.27    127.71 o 
  -7   1   8     1705.58     1690.26    186.18 o 
  -6   1   8     1085.16     1046.31    151.82 o 
  -5   1   8     2218.53     2188.80    186.95 o 
  -4   1   8     1983.10     2007.23    167.46 o 
  -3   1   8     4937.87     3961.89    220.29 o 
  -2   1   8     2090.41     1992.21    109.38 o 
  -1   1   8     3401.33     3436.05    361.47 o 
   0   1   8     4743.95     4595.49    207.34 o 
   1   1   8     2738.03     2408.46    159.90 o 
   2   1   8     2180.84     2109.27     98.73 o 
   3   1   8      941.39      918.19     67.10 o 
   4   1   8     4302.99     4147.65    228.24 o 
   5   1   8     5211.81     5235.16    251.06 o 
   6   1   8        7.90       13.85     29.24 o 
   7   1   8     7202.21     7602.45    325.18 o 
   8   1   8     1357.15     1288.15    144.89 o 
   9   1   8      852.48      881.67    137.97 o 
  10   1   8     2696.67     3031.75    235.68 o 
  -9   2   8      855.69      663.95    162.08 o 
  -8   2   8       92.58       88.99     73.34 o 
  -7   2   8     1621.35     1757.96    189.52 o 
  -6   2   8      268.63      215.42     82.58 o 
  -5   2   8     2171.37     2041.59    180.28 o 
  -4   2   8     9579.57     9109.09    353.13 o 
  -3   2   8      271.05      247.99     72.32 o 
  -2   2   8     1196.42     1089.12     73.39 o 
  -1   2   8     8507.37     9000.80    376.47 o 
   0   2   8     1134.54     1210.72     74.05 o 
   1   2   8     3297.50     3146.66    209.26 o 
   2   2   8     3605.66     3370.90    174.13 o 
   3   2   8     1080.47      958.93     60.61 o 
   4   2   8     7420.32     7100.91    280.25 o 
   5   2   8     1063.62     1013.37     70.24 o 
   6   2   8     1964.17     1923.01     99.70 o 
   7   2   8     5717.23     5837.51    184.19 o 
   8   2   8      686.88      633.69    117.45 o 
   9   2   8     3914.48     3824.43    248.76 o 
  10   2   8     1241.63     1372.01    162.85 o 
  -9   3   8        6.83       12.82     74.37 o 
  -8   3   8     2918.25     2961.99    260.55 o 
  -7   3   8      652.77      566.24    125.92 o 
  -6   3   8      772.77      740.37    134.12 o 
  -5   3   8     4252.36     4228.60    256.45 o 
  -4   3   8     2458.98     2454.74    185.93 o 
  -3   3   8     1238.48     1268.64    137.71 o 
  -2   3   8     4598.01     4440.56    143.35 o 
  -1   3   8       19.71       35.30     24.20 o 
   0   3   8     2795.58     2930.46    113.72 o 
   1   3   8     6612.69     6372.39    309.28 o 
   2   3   8      672.36      666.89     57.54 o 
   3   3   8      557.80      510.64     40.20 o 
   4   3   8     2671.03     2441.24     83.63 o 
   5   3   8        2.42        8.19     20.01 o 
   6   3   8     2307.25     2225.67    111.84 o 
   7   3   8     4018.63     4038.33    228.75 o 
   8   3   8      126.94      199.20     52.92 o 
   9   3   8     2722.81     2554.75    206.44 o 
  10   3   8      910.62     1103.50    157.72 o 
  -8   4   8     1270.19     1194.54    183.87 o 
  -7   4   8      495.73      568.04    132.58 o 
  -6   4   8     1519.26     1425.09    162.59 o 
  -5   4   8     1118.50      966.30    139.51 o 
  -4   4   8     4627.48     4710.98    257.99 o 
  -3   4   8     6029.60     6583.78    268.25 o 
  -2   4   8     3002.83     2919.96    122.12 o 
  -1   4   8       56.73       54.47     28.65 o 
   0   4   8    15622.17    16726.01    394.80 o 
   1   4   8     3754.25     3676.79    125.74 o 
   2   4   8       13.39       41.35     23.53 o 
   3   4   8    10271.26     9768.31    522.35 o 
   4   4   8      851.30      793.60     72.06 o 
   5   4   8     1050.71     1178.26     81.78 o 
   6   4   8    10679.60    10665.76    249.85 o 
   7   4   8       51.90       72.22     36.24 o 
   8   4   8      893.62      823.85     89.37 o 
   9   4   8     3670.35     3397.24    216.96 o 
  10   4   8      253.52      271.91     71.33 o 
  -8   5   8     2251.31     2206.24    229.78 o 
  -7   5   8        2.42       42.06     55.91 o 
  -6   5   8      647.28      631.89    131.05 o 
  -5   5   8     2393.57     2267.01    195.67 o 
  -4   5   8       11.50       43.34     43.85 o 
  -3   5   8     1718.97     1833.25    105.03 o 
  -2   5   8     2365.01     2351.98    114.88 o 
  -1   5   8      956.31      993.60     76.63 o 
   0   5   8     7582.61     7969.08    193.91 o 
   1   5   8     3673.34     3551.35    125.24 o 
   2   5   8     1653.55     1521.14    147.33 o 
   3   5   8     4351.36     3843.49    213.75 o 
   4   5   8     1001.51      863.79    116.30 o 
   5   5   8     6893.50     6889.62    238.37 o 
   6   5   8     1732.53     1770.96    121.81 o 
   7   5   8       66.78       57.83     34.82 o 
   8   5   8     4791.32     4983.82    196.10 o 
   9   5   8      875.71      867.69     99.82 o 
  10   5   8       88.96      126.69     79.24 o 
  -8   6   8      675.66      643.43    156.69 o 
  -7   6   8      170.61      218.50     90.78 o 
  -6   6   8     2388.69     2562.44    222.85 o 
  -5   6   8      237.21      213.37     83.86 o 
  -4   6   8     1590.33     1553.06    157.72 o 
  -3   6   8     1889.21     2036.21    115.59 o 
  -2   6   8      428.38      404.24     61.26 o 
  -1   6   8     4024.85     4008.21    149.28 o 
   0   6   8     5056.94     5330.77    163.15 o 
   1   6   8        3.09       28.21     38.98 o 
   2   6   8     2060.38     1911.83    158.23 o 
   3   6   8     3432.73     3154.25    192.85 o 
   4   6   8      114.35      113.70     39.69 o 
   5   6   8     5912.59     5716.51    324.15 o 
   6   6   8     1484.48     1478.34    105.06 o 
   7   6   8     2040.13     2188.75    131.27 o 
   8   6   8     4974.48     5085.72    370.06 o 
   9   6   8       27.88       24.84     42.82 o 
  10   6   8     1693.89     1664.10    194.13 o 
  -7   7   8      793.02      797.56    162.08 o 
  -6   7   8      415.79      508.54    127.97 o 
  -5   7   8        2.92        4.10     46.42 o 
  -4   7   8     4706.37     4863.31    277.48 o 
  -3   7   8      566.01      635.52     82.83 o 
  -2   7   8      691.86      673.57     77.22 o 
  -1   7   8     2829.33     2976.22    133.78 o 
   0   7   8      605.46      573.93    105.66 o 
   1   7   8     1065.66     1028.11    126.17 o 
   2   7   8     2488.71     2483.46    189.52 o 
   3   7   8      545.21      541.88    106.17 o 
   4   7   8      874.16      726.24    145.41 o 
   5   7   8     6211.91     5784.41    390.96 o 
   6   7   8      115.97      138.69     49.59 o 
   7   7   8     2161.51     2096.86    134.91 o 
   8   7   8     2644.69     2700.90    387.88 o 
   9   7   8      794.74      765.52    102.02 o 
  10   7   8     1480.49     1564.09    203.11 o 
  -6   8   8      248.80      284.66    106.17 o 
  -5   8   8      494.57      627.79    134.64 o 
  -4   8   8     5713.74     5578.55    304.92 o 
  -3   8   8      241.09      372.68     69.01 o 
  -2   8   8     3302.34     3413.55    156.22 o 
  -1   8   8     1449.84     1488.43    155.15 o 
   0   8   8        3.49       31.80     47.96 o 
   1   8   8     6488.06     6621.02    319.28 o 
   2   8   8      676.00      658.31    121.30 o 
   3   8   8      389.94      281.58     84.37 o 
   4   8   8     3534.47     3264.06    217.98 o 
   5   8   8       99.19      103.16     43.68 o 
   6   8   8      334.10      412.15     77.12 o 
   7   8   8     2407.72     2499.60    153.64 o 
   8   8   8        8.27       33.64     41.07 o 
   9   8   8      347.60      420.18     87.26 o 
  -6   9   8       39.49       18.72     71.55 o 
  -5   9   8     1057.33     1271.73    177.46 o 
  -4   9   8     4000.77     4068.24    189.94 o 
  -3   9   8        9.65       35.65     55.14 o 
  -2   9   8     1468.15     1541.01    168.74 o 
  -1   9   8     4494.89     4333.48    272.09 o 
   0   9   8     2396.87     2246.24    199.00 o 
   1   9   8     1761.89     1769.50    180.03 o 
   2   9   8     4205.26     4138.07    269.79 o 
   3   9   8     2357.16     2491.92    212.08 o 
   4   9   8     2662.70     2537.84    243.11 o 
   5   9   8     1218.64     1143.42    129.51 o 
   6   9   8     2291.14     2234.91    293.25 o 
   7   9   8     1384.10     1437.36    128.17 o 
   8   9   8      115.11      127.74     57.40 o 
  -4  10   8      198.77      331.85    107.20 o 
  -3  10   8      109.54      124.12     73.60 o 
  -2  10   8     2906.59     3259.99    250.81 o 
  -1  10   8        9.97       41.80     54.88 o 
   0  10   8     1169.34     1336.62    165.15 o 
   1  10   8     4790.15     5449.30    321.07 o 
   2  10   8       14.04       40.78     49.75 o 
   3  10   8     1666.89     1503.31    174.64 o 
   4  10   8     7310.79     7655.28    388.01 o 
   5  10   8     1867.16     1738.79    169.38 o 
   6  10   8     1261.87     1321.57    129.86 o 
   7  10   8     1726.64     1652.78    324.15 o 
  -3  11   8      909.57     1074.27    177.98 o 
  -2  11   8      243.05      248.24     97.71 o 
  -1  11   8       47.29       38.72     58.21 o 
   0  11   8     1859.70     1953.38    208.75 o 
   1  11   8      474.93      425.19    121.04 o 
   2  11   8      542.17      602.91    141.30 o 
   3  11   8     2089.73     2203.16    220.03 o 
   4  11   8      414.53      462.64    130.79 o 
   5  11   8     1785.85     1733.16    144.07 o 
   6  11   8     2595.87     2580.55    177.15 o 
   0  12   8     1356.02     1399.45    205.93 o 
   1  12   8        1.70        3.08     69.24 o 
   2  12   8     1739.45     1782.58    216.70 o 
   3  12   8      619.44      766.27    163.61 o 
  -1  -9   9     1500.67     1459.45    201.57 o 
   0  -9   9      528.12      705.38    106.42 o 
   1  -9   9       34.02       30.52     63.60 o 
   2  -9   9     1954.70     2207.52    229.78 o 
   3  -9   9      464.20      500.85    142.59 o 
  -3  -8   9      605.33      713.96    151.31 o 
  -2  -8   9     1109.16     1100.17    171.56 o 
  -1  -8   9     1718.69     1676.15    193.88 o 
   0  -8   9      584.64      773.01    104.50 o 
   1  -8   9     3023.89     3077.17    176.98 o 
   2  -8   9     1573.37     1694.88    190.03 o 
   3  -8   9        4.17       74.11     66.93 o 
   4  -8   9     1747.79     1985.69    214.14 o 
   5  -8   9      652.43      837.05    165.67 o 
  -5  -7   9     1238.90     1124.02    177.98 o 
  -4  -7   9     1445.58     1464.84    182.59 o 
  -3  -7   9       75.52       40.26     65.14 o 
  -2  -7   9     1717.87     1995.95    202.85 o 
  -1  -7   9     1388.70     1436.12    173.62 o 
   0  -7   9      539.49      719.88     94.61 o 
   1  -7   9     1892.32     1971.21    137.80 o 
   2  -7   9      796.45      835.80    103.90 o 
   3  -7   9      722.81      887.57    151.05 o 
   4  -7   9      775.46      712.42    142.84 o 
   5  -7   9      432.19      384.42    113.86 o 
   6  -7   9      685.90      868.34    164.64 o 
   7  -7   9     1218.14     1417.14    206.70 o 
  -6  -6   9      117.30      143.10     98.22 o 
  -5  -6   9     3680.83     4276.04    295.94 o 
  -4  -6   9      688.90      742.17    141.82 o 
  -3  -6   9      443.67      426.22    115.66 o 
  -2  -6   9     3673.60     4196.03    276.71 o 
  -1  -6   9        3.42       25.95     38.30 o 
   0  -6   9      723.39      811.56     93.55 o 
   1  -6   9     4792.96     4644.05    196.36 o 
   2  -6   9      119.03      113.07     46.55 o 
   3  -6   9     2264.90     2363.19    147.97 o 
   4  -6   9     2531.20     2329.08    210.29 o 
   5  -6   9      495.19      512.13    121.81 o 
   6  -6   9     2290.02     2296.76    218.75 o 
   7  -6   9     1805.16     1832.33    207.72 o 
   8  -6   9      642.55      916.81    172.08 o 
  -6  -5   9     1229.51     1173.77    174.64 o 
  -5  -5   9     1587.30     1509.72    179.00 o 
  -4  -5   9     1463.12     1492.79    173.36 o 
  -3  -5   9     1282.78     1149.92    157.72 o 
  -2  -5   9     1664.64     1698.72    173.36 o 
  -1  -5   9      118.32      139.94     48.17 o 
   0  -5   9     2927.86     3140.28    201.18 o 
   1  -5   9     1181.19     1219.55    100.29 o 
   2  -5   9      137.45      197.11     53.02 o 
   3  -5   9     3854.35     3711.42    237.34 o 
   4  -5   9       95.03      162.08     70.52 o 
   5  -5   9        7.25        6.67     37.44 o 
   6  -5   9     3356.95     3770.07    269.02 o 
   7  -5   9       51.84       79.76     65.14 o 
   8  -5   9       39.01       69.24     71.55 o 
   9  -5   9     1570.46     1771.81    210.29 o 
  -7  -4   9      197.99      265.94    111.30 o 
  -6  -4   9      330.20      370.57    116.68 o 
  -5  -4   9     3266.32     3527.98    259.01 o 
  -4  -4   9       37.59       52.06     60.78 o 
  -3  -4   9     1566.49     1439.96    160.28 o 
  -2  -4   9     2021.62     1721.29    169.00 o 
  -1  -4   9     1824.94     1877.31    113.91 o 
   0  -4   9     2555.34     2426.63    129.66 o 
   1  -4   9      263.02      241.09     52.97 o 
   2  -4   9     3219.39     3090.65    148.76 o 
   3  -4   9     1430.21     1265.92    138.48 o 
   4  -4   9      557.49      538.54    109.76 o 
   5  -4   9     4458.87     4257.83    265.94 o 
   6  -4   9      827.69      870.65    143.61 o 
   7  -4   9       88.94      108.22     67.70 o 
   8  -4   9     3413.02     3478.74    265.43 o 
   9  -4   9      510.02      528.80    136.94 o 
  -7  -3   9      637.03      697.54    147.97 o 
  -6  -3   9     3720.45     3728.78    271.32 o 
  -5  -3   9       15.70       37.19     56.42 o 
  -4  -3   9      480.30      439.55    106.17 o 
  -3  -3   9     6932.80     6665.12    323.64 o 
  -2  -3   9      585.27      584.45    110.53 o 
  -1  -3   9      801.56      684.54    109.38 o 
   0  -3   9     9293.02     9561.98    325.31 o 
   1  -3   9     1184.50     1106.41     87.40 o 
   2  -3   9     2530.07     2324.23    124.76 o 
   3  -3   9     4296.11     4119.13    168.52 o 
   4  -3   9      931.95      801.64     86.22 o 
   5  -3   9     2917.09     2889.67    212.85 o 
   6  -3   9     1587.43     1599.73    166.69 o 
   7  -3   9     1716.18     1860.54    186.18 o 
   8  -3   9     2353.01     2328.56    213.62 o 
   9  -3   9      471.63      492.38    123.87 o 
  10  -3   9     2279.15     2300.61    230.55 o 
  -8  -2   9       71.64      106.43     86.94 o 
  -7  -2   9     2007.60     1961.84    208.49 o 
  -6  -2   9      558.10      463.92    119.25 o 
  -5  -2   9     1019.74      961.69    148.48 o 
  -4  -2   9     2789.27     2863.77    217.98 o 
  -3  -2   9      934.96      779.09    126.17 o 
  -2  -2   9      734.74      747.29    117.97 o 
  -1  -2   9     7132.82     7418.19    770.63 o 
   0  -2   9       51.09       54.25     29.04 o 
   1  -2   9     1277.65     1168.58     86.48 o 
   2  -2   9     5823.54     5594.05    499.82 o 
   3  -2   9      539.97      528.93     68.99 o 
   4  -2   9      556.53      574.99     72.44 o 
   5  -2   9     3544.33     3483.35    224.91 o 
   6  -2   9       98.53      103.61     56.68 o 
   8  -2   9     1722.64     1881.57    189.26 o 
   9  -2   9      213.56      297.99     99.50 o 
  10  -2   9     1063.66     1152.74    176.69 o 
  -8  -1   9      240.05      166.44     97.19 o 
  -7  -1   9     1154.94     1079.91    169.51 o 
  -6  -1   9      879.61      932.45    150.79 o 
  -5  -1   9     2646.62     2869.41    224.65 o 
  -4  -1   9     5840.36     5336.72    289.02 o 
  -3  -1   9     1041.07      917.58    130.79 o 
  -2  -1   9     6351.05     5691.13    275.68 o 
  -1  -1   9     2925.59     2944.00    158.87 o 
   0  -1   9      368.58      365.84     54.73 o 
   1  -1   9     7864.23     7901.78    667.15 o 
   2  -1   9      555.06      471.72     61.59 o 
   3  -1   9      102.39      148.99     40.42 o 
   4  -1   9     6335.93     6283.70    229.65 o 
   5  -1   9      943.89      825.51    120.27 o 
   6  -1   9      879.23      863.72    127.97 o 
   7  -1   9     6455.85     6780.78    329.54 o 
   8  -1   9      771.84      665.74    128.22 o 
   9  -1   9     1008.21     1080.17    160.28 o 
  10  -1   9     2322.77     2416.78    224.91 o 
  -8   0   9      189.66      277.99    111.81 o 
  -7   0   9     2565.24     2730.93    240.81 o 
  -6   0   9      278.85      305.69    101.81 o 
  -5   0   9      997.69      868.34    139.77 o 
  -4   0   9     9560.23     9384.52    379.29 o 
  -3   0   9     2364.99     2372.67    183.36 o 
  -2   0   9      672.58      623.17     74.63 o 
  -1   0   9     4798.38     4869.31    200.29 o 
   0   0   9     3486.91     3429.51    132.76 o 
   1   0   9     2250.08     1988.56    208.37 o 
   2   0   9     1181.48     1167.20     82.09 o 
   3   0   9     2970.78     2922.55    131.94 o 
   4   0   9      874.81      720.98     73.33 o 
   5   0   9      621.91      638.05    107.45 o 
   6   0   9     4634.90     4679.95    259.53 o 
   7   0   9     1205.27     1162.74    138.23 o 
   8   0   9      406.54      261.07     88.99 o 
   9   0   9     4547.21     4542.49    286.71 o 
  10   0   9       55.25       59.50     64.88 o 
  -8   1   9     3098.87     2907.63    263.12 o 
  -7   1   9       24.68       21.29     58.73 o 
  -6   1   9       38.38       47.44     53.09 o 
  -5   1   9     2706.00     2633.22    210.55 o 
  -4   1   9      750.13      817.82    127.20 o 
  -3   1   9      108.58      180.54     67.45 o 
  -2   1   9     5220.39     5275.31    517.39 o 
  -1   1   9      120.34      145.65     37.57 o 
   0   1   9     3291.14     3290.92    150.15 o 
   1   1   9     6305.29     6063.15    204.52 o 
   2   1   9      628.77      540.83     61.05 o 
   3   1   9     2032.59     1873.86    111.81 o 
   4   1   9     5318.45     4645.15    159.29 o 
   5   1   9     1179.15     1323.28    134.12 o 
   6   1   9     4255.03     4382.21    249.27 o 
   7   1   9     2953.22     2986.61    214.39 o 
   8   1   9     2297.41     2591.42    207.98 o 
   9   1   9     2490.84     2329.59    205.16 o 
  10   1   9      268.98      323.64    101.81 o 
  -8   2   9     1586.96     1548.44    207.47 o 
  -7   2   9     1364.72     1405.86    175.41 o 
  -6   2   9     3228.91     2863.77    231.83 o 
  -5   2   9     1011.72      970.15    142.59 o 
  -4   2   9     1856.09     1884.90    170.03 o 
  -3   2   9     7290.40     7497.05    318.25 o 
  -2   2   9      647.66      599.10     62.10 o 
  -1   2   9      503.72      449.10     55.54 o 
   0   2   9     8666.71     8916.47    528.54 o 
   1   2   9      834.67      804.83     66.73 o 
   2   2   9      394.06      370.12     51.91 o 
   3   2   9     6657.08     6400.46    487.90 o 
   4   2   9      207.65      215.71     44.35 o 
   5   2   9     1735.30     1702.31    150.28 o 
   6   2   9     4905.06     5094.11    267.99 o 
   7   2   9      614.28      656.77    118.48 o 
   8   2   9     1317.60     1353.80    152.59 o 
   9   2   9     2466.61     2765.04    223.11 o 
  10   2   9      362.35      443.40    117.45 o 
  -8   3   9     1481.90     1341.74    194.65 o 
  -7   3   9      970.61      792.17    153.36 o 
  -6   3   9     2150.95     1923.37    193.11 o 
  -5   3   9      522.93      511.62    113.35 o 
  -4   3   9     4954.35     4734.83    267.99 o 
  -3   3   9     1577.45     1580.76    149.51 o 
  -2   3   9      182.42      193.43     44.31 o 
  -1   3   9     6502.98     6139.05    176.95 o 
   0   3   9     3722.68     3813.44    270.55 o 
   1   3   9      217.54      229.65     44.03 o 
   2   3   9     4885.14     4450.59    325.31 o 
   3   3   9     1472.41     1372.53    131.94 o 
   4   3   9      748.67      682.61     64.17 o 
   5   3   9     6320.70     6236.08    289.28 o 
   6   3   9      304.99      265.43     80.53 o 
   7   3   9       67.34       85.40     55.39 o 
   8   3   9     6048.73     6151.71    316.72 o 
   9   3   9       43.42       48.98     56.16 o 
  10   3   9      426.36      503.92    124.12 o 
  -8   4   9      282.35      281.07    109.50 o 
  -7   4   9      599.73      589.32    135.41 o 
  -6   4   9     1054.57     1137.61    164.64 o 
  -5   4   9      154.47       96.94     60.78 o 
  -4   4   9     4850.43     4853.05    272.61 o 
  -3   4   9     2862.74     2937.37    202.34 o 
  -2   4   9      578.24      569.57     66.09 o 
  -1   4   9     2976.75     3030.66    128.08 o 
   0   4   9     5096.12     5208.91    163.05 o 
   1   4   9     4117.24     4198.66    152.97 o 
   2   4   9      661.61      628.87     62.16 o 
   3   4   9     4051.86     3749.79    294.92 o 
   4   4   9      988.51     1002.16     73.62 o 
   5   4   9     4224.44     3945.41    178.87 o 
   6   4   9      133.31      175.92     68.73 o 
   7   4   9     2979.07     2964.56    216.44 o 
   8   4   9     2517.56     2469.87    206.70 o 
   9   4   9      285.18      249.01     88.73 o 
  10   4   9     1491.98     1680.51    189.00 o 
  -7   5   9     1667.20     1681.54    197.47 o 
  -6   5   9      489.39      447.25    115.66 o 
  -5   5   9       20.08       24.36     51.55 o 
  -4   5   9     8594.81     8269.99    358.52 o 
  -3   5   9      886.05      773.20    120.02 o 
  -2   5   9      551.41      674.88     73.33 o 
  -1   5   9     4970.04     4890.12    166.39 o 
   0   5   9        9.70       20.51     27.96 o 
   1   5   9      966.65      988.00     73.24 o 
   2   5   9     8441.96     8864.69    335.44 o 
   3   5   9      192.87      152.84     62.06 o 
   4   5   9     1377.82     1207.61    180.03 o 
   5   5   9     6111.58     5729.97    187.01 o 
   6   5   9      761.51      800.82     83.17 o 
   7   5   9     2111.09     2130.68    126.99 o 
   8   5   9     2152.73     2380.62    206.44 o 
   9   5   9      519.32      663.69    136.69 o 
  10   5   9     1617.59     1677.44    189.00 o 
  -7   6   9     1204.41     1298.40    191.82 o 
  -6   6   9      206.51      246.70     89.76 o 
  -5   6   9     2931.03     2765.04    227.47 o 
  -4   6   9     2613.99     2507.05    202.60 o 
  -3   6   9      311.87      384.73     65.79 o 
  -2   6   9     3576.05     3772.08    155.02 o 
  -1   6   9      776.73      716.14     75.43 o 
   0   6   9      217.20      183.92     45.89 o 
   1   6   9     6239.09     6566.39    295.43 o 
   2   6   9      742.02      721.65    114.38 o 
   3   6   9      627.69      532.65    105.40 o 
   4   6   9     7267.80     6590.96    302.48 o 
   5   6   9       84.23       81.02     40.52 o 
   6   6   9      362.09      309.77     61.53 o 
   7   6   9     5833.57     5681.74    281.20 o 
   8   6   9        0.24       32.18     39.07 o 
   9   6   9      878.98      968.87    159.51 o 
  10   6   9     2443.90     3115.61    261.32 o 
  -6   7   9      221.49      213.88    103.86 o 
  -5   7   9      807.70      859.62    149.77 o 
  -4   7   9     2156.65     2473.71    204.90 o 
  -3   7   9     1252.87     1338.86    103.88 o 
  -2   7   9      542.35      513.23     71.79 o 
  -1   7   9      969.36      986.46     89.58 o 
   0   7   9     4439.73     4310.41    249.78 o 
   1   7   9     1776.76     1661.02    159.26 o 
   2   7   9      501.41      552.39    111.04 o 
   3   7   9     3845.90     4043.44    252.09 o 
   4   7   9     6203.25     5478.75    403.01 o 
   5   7   9      114.86      106.65     42.02 o 
   6   7   9     5756.77     5258.04    551.75 o 
   7   7   9      689.28      675.56     90.72 o 
   8   7   9       79.93       89.00     50.36 o 
   9   7   9     3803.06     4133.97    289.79 o 
  -6   8   9      225.18      182.34     96.94 o 
  -5   8   9     4262.64     4225.26    289.28 o 
  -4   8   9      439.03      412.88    114.38 o 
  -3   8   9      857.84      921.81     97.18 o 
  -2   8   9     2070.78     2216.24    192.34 o 
  -1   8   9     1187.95     1062.21    146.69 o 
   0   8   9     1249.27     1207.62    146.43 o 
   1   8   9     2452.57     2496.02    204.39 o 
   2   8   9     1803.22     1956.71    182.08 o 
   3   8   9     1007.58     1079.40    151.31 o 
   4   8   9     3468.49     3290.48    193.36 o 
   5   8   9     5019.03     4489.03    420.71 o 
   6   8   9      588.18      569.50     86.78 o 
   7   8   9      646.20      668.43     96.37 o 
   8   8   9     2368.58     2303.72    153.75 o 
   9   8   9      352.06      452.51     91.56 o 
  -5   9   9      692.42      829.10    156.95 o 
  -3   9   9     3384.28     3623.38    255.42 o 
  -2   9   9      215.45      190.03     93.09 o 
  -1   9   9      172.69      212.85     87.96 o 
   0   9   9     4710.01     4864.08    294.15 o 
   1   9   9        5.25       20.77     48.73 o 
   2   9   9      390.44      297.48     96.17 o 
   3   9   9     3247.92     3465.15    255.94 o 
   4   9   9       44.86       45.90     52.57 o 
   5   9   9     1325.64     1350.83    170.80 o 
   6   9   9     3364.96     3275.28    221.83 o 
   7   9   9      684.15      656.60    100.29 o 
   8   9   9     2296.45     2181.42    238.24 o 
  -3  10   9     1491.35     1526.13    185.93 o 
  -2  10   9      272.92      282.35     97.71 o 
  -1  10   9     2093.38     2396.78    220.80 o 
   0  10   9      896.30     1127.87    167.46 o 
   1  10   9      174.14      189.52     84.37 o 
   2  10   9     2093.63     2411.14    221.06 o 
   3  10   9      530.16      461.35    120.79 o 
   4  10   9       71.78       77.70     61.80 o 
   5  10   9     2359.33     2359.61    205.03 o 
   6  10   9      198.08      238.47     69.35 o 
   7  10   9      374.07      426.96     92.48 o 
  -2  11   9      130.37      133.87     86.17 o 
  -1  11   9      960.26      939.12    168.74 o 
   0  11   9     1604.55     1425.09    197.72 o 
   1  11   9     1397.95     1592.30    194.65 o 
   2  11   9      966.85      923.99    167.46 o 
   3  11   9      866.31      885.26    167.21 o 
   4  11   9     4665.15     4419.40    316.97 o 
   5  11   9      291.28      400.06    123.61 o 
  -1  -8  10       11.21        4.10     70.01 o 
   0  -8  10      475.77      564.37    100.36 o 
   1  -8  10     1699.21     1806.83    145.24 o 
   2  -8  10      353.73      404.93    122.58 o 
   3  -8  10     1873.97     2154.95    225.93 o 
   4  -8  10      812.14      915.53    175.41 o 
  -3  -7  10     3101.15     3592.09    284.92 o 
  -2  -7  10      602.41      686.26    147.71 o 
  -1  -7  10      187.42      139.77     84.37 o 
   0  -7  10     4103.74     4327.62    204.90 o 
   1  -7  10       64.57       41.43     44.52 o 
   2  -7  10      793.47     1041.34    117.13 o 
   3  -7  10     2850.16     3135.10    255.17 o 
   4  -7  10       70.23       47.44     62.83 o 
   5  -7  10      385.30      448.53    128.74 o 
   6  -7  10     1797.21     1973.64    221.32 o 
  -5  -6  10      852.86      976.30    171.82 o 
  -4  -6  10      460.10      621.12    142.07 o 
  -3  -6  10     2469.64     2775.81    241.83 o 
  -2  -6  10      522.48      554.70    130.02 o 
  -1  -6  10     2057.31     2048.78    202.34 o 
   0  -6  10     1629.49     1662.39    124.55 o 
   1  -6  10      168.37      222.87     61.21 o 
   2  -6  10     4431.24     4872.53    213.29 o 
   3  -6  10      516.37      663.95     95.78 o 
   4  -6  10       59.73       64.37     59.75 o 
   5  -6  10     3674.70     3716.72    279.53 o 
   6  -6  10       65.96      107.20     74.88 o 
   7  -6  10      411.52      482.64    137.46 o 
  -5  -5  10      560.05      454.17    127.46 o 
  -4  -5  10      469.67      509.57    130.79 o 
  -3  -5  10     3837.15     3818.28    272.61 o 
  -2  -5  10      681.14      692.67    135.15 o 
  -1  -5  10     1632.69     1644.35    178.75 o 
   0  -5  10     4571.94     4487.56    190.11 o 
   1  -5  10     1783.94     1778.80    125.71 o 
   2  -5  10     2622.63     2603.89    305.05 o 
   3  -5  10     1540.61     1506.72    209.52 o 
   4  -5  10     1498.46     1754.12    181.82 o 
   5  -5  10     1401.49     1396.62    166.69 o 
   6  -5  10      306.64      226.44     89.50 o 
   7  -5  10     2206.00     2401.39    233.63 o 
   8  -5  10     1048.27     1104.78    184.39 o 
  -6  -4  10      119.16      196.18     96.68 o 
  -5  -4  10       34.86       72.58     67.19 o 
  -4  -4  10     2766.75     2923.53    241.32 o 
  -3  -4  10      148.96      156.43     78.73 o 
  -2  -4  10      344.10      332.62    100.53 o 
  -1  -4  10     4156.02     4404.24    179.24 o 
   0  -4  10        2.30       29.47     30.77 o 
   1  -4  10     1007.03     1156.71    123.10 o 
   2  -4  10     1978.51     2014.90    127.53 o 
   3  -4  10      122.55       92.15     39.80 o 
   4  -4  10      972.29     1028.64    103.85 o 
   5  -4  10     1751.19     1798.48    185.41 o 
   6  -4  10      936.60      872.70    149.51 o 
   7  -4  10     3234.68     3313.84    260.04 o 
   8  -4  10      979.10      905.78    165.67 o 
   9  -4  10     1139.46     1405.60    200.03 o 
  -7  -3  10     1408.81     1447.15    205.42 o 
  -6  -3  10      205.16      216.96     93.60 o 
  -5  -3  10     3342.15     3290.76    257.48 o 
  -4  -3  10     3925.34     3479.25    255.68 o 
  -3  -3  10       82.64       84.37     66.93 o 
  -2  -3  10     6302.35     5756.27    308.51 o 
  -1  -3  10      902.33      872.42     87.05 o 
   0  -3  10      399.09      360.98     63.53 o 
   1  -3  10     4732.12     4902.42    328.51 o 
   2  -3  10      200.69      164.11     47.08 o 
   3  -3  10     1095.99     1077.67    109.76 o 
   4  -3  10     2775.55     2671.23    145.10 o 
   5  -3  10      100.43      142.33     63.34 o 
   6  -3  10     2254.02     2336.26    207.47 o 
   7  -3  10     3060.82     2904.55    237.47 o 
   8  -3  10       33.92       46.16     57.70 o 
   9  -3  10     1657.59     1600.25    196.95 o 
  -7  -2  10     1292.05     1251.99    190.54 o 
  -6  -2  10      868.15      874.24    156.95 o 
  -5  -2  10      617.54      600.09    131.56 o 
  -4  -2  10     4835.47     4702.77    291.07 o 
  -3  -2  10     3254.45     3021.75    227.47 o 
  -2  -2  10     1578.39     1430.22    156.18 o 
  -1  -2  10     2049.96     2033.68    331.85 o 
   0  -2  10     5908.77     6233.87    529.31 o 
   1  -2  10     3056.54     2745.22    135.71 o 
   2  -2  10        8.18       10.20     22.67 o 
   3  -2  10     5187.76     5269.25    344.54 o 
   4  -2  10     1345.64     1326.17    254.01 o 
   5  -2  10       15.73        1.54     41.54 o 
   6  -2  10     4991.14     4538.90    277.22 o 
   8  -2  10        5.24       -2.31     48.98 o 
   9  -2  10     3754.61     3741.86    280.04 o 
  10  -2  10       17.89       55.14     72.06 o 
  -7  -1  10       55.98       33.59     68.22 o 
  -6  -1  10       98.08       72.32     68.22 o 
  -5  -1  10     3170.27     3028.16    241.32 o 
  -4  -1  10      328.98      274.40     94.12 o 
  -3  -1  10      953.23      944.76    139.77 o 
  -2  -1  10     6017.35     5773.71    293.63 o 
  -1  -1  10     1818.61     1799.87    122.45 o 
   0  -1  10     2298.98     2113.30    152.33 o 
   1  -1  10     3744.25     3464.63    176.57 o 
   2  -1  10     3934.77     3761.94    298.12 o 
   3  -1  10     1400.07     1453.00    109.50 o 
   4  -1  10     2973.53     2743.06    138.13 o 
   5  -1  10     3388.39     3457.45    232.34 o 
   6  -1  10     1081.33      973.74    141.05 o 
   7  -1  10       42.72       89.76     61.80 o 
   8  -1  10     2432.83     2351.39    210.03 o 
   9  -1  10      707.19      769.35    146.95 o 
  10  -1  10        0.15       26.16     62.57 o 
  -7   0  10      502.88      426.73    128.22 o 
  -6   0  10     4936.46     4974.10    318.00 o 
  -5   0  10      778.19      772.17    140.79 o 
  -4   0  10       27.78      113.61     56.42 o 
  -3   0  10     5988.18     6011.95    304.66 o 
  -2   0  10      492.82      405.19     93.86 o 
  -1   0  10      353.35      383.97     58.59 o 
   0   0  10     7853.58     7920.52    722.42 o 
   1   0  10      324.35      284.81     53.28 o 
   2   0  10      113.01      116.19     38.25 o 
   3   0  10     9556.44     9299.58    457.38 o 
   4   0  10      414.37      355.09     60.41 o 
   5   0  10      651.74      544.33     72.55 o 
   6   0  10     1882.26     1975.43    176.95 o 
   7   0  10      172.11      223.11     79.24 o 
   8   0  10     1679.75     1706.67    181.31 o 
   9   0  10      434.12      542.90    127.20 o 
  10   0  10       86.29      156.95     88.73 o 
  -8   1  10      762.01      913.47    180.54 o 
  -7   1  10     1715.21     1705.65    204.39 o 
  -6   1  10      157.73      216.19     93.35 o 
  -5   1  10       57.23       93.35     64.88 o 
  -4   1  10     5746.14     5150.53    291.33 o 
  -3   1  10      768.69      787.30    125.15 o 
  -2   1  10      450.96      463.15     97.19 o 
  -1   1  10     5210.62     5076.28    193.49 o 
   0   1  10     2347.04     2401.79    139.51 o 
   1   1  10     2144.92     2165.26    112.72 o 
   2   1  10     6187.74     5986.56    260.04 o 
   3   1  10      932.11      829.17     82.32 o 
   4   1  10       21.55       16.71     28.72 o 
   5   1  10     7796.14     7367.17    296.58 o 
   6   1  10       27.28       33.59     39.24 o 
   7   1  10     2023.27     1899.27    180.03 o 
   8   1  10     5286.59     5228.24    305.94 o 
   9   1  10        0.82       12.57     54.37 o 
  10   1  10     1676.65     1688.46    192.08 o 
  -7   2  10     1243.68     1356.11    192.34 o 
  -6   2  10     1879.10     1803.87    192.08 o 
  -5   2  10       76.40      131.05     72.06 o 
  -4   2  10     7999.52     7816.58    358.26 o 
  -3   2  10     4252.42     4233.21    252.35 o 
  -2   2  10     2686.55     2509.10    186.18 o 
  -1   2  10     5309.62     5449.01    350.31 o 
   0   2  10     1126.31     1161.66     85.14 o 
   1   2  10     5769.35     5698.79    287.35 o 
   2   2  10     5773.49     5598.79    350.31 o 
   3   2  10       64.32       72.45     32.20 o 
   4   2  10     3247.93     3031.35    134.03 o 
   5   2  10     7565.74     7157.33    300.43 o 
   6   2  10      543.85      502.90    106.94 o 
   7   2  10     5151.89     5003.33    286.97 o 
   8   2  10     2895.88     2754.27    223.88 o 
   9   2  10      171.49      217.98     90.01 o 
  10   2  10     2720.03     2931.22    247.22 o 
  -7   3  10     1565.59     1755.65    200.54 o 
  -6   3  10       24.31       72.83     64.37 o 
  -5   3  10     1048.96     1017.34    156.95 o 
  -4   3  10     6522.06     6445.09    326.20 o 
  -3   3  10      323.80      213.37     77.19 o 
  -2   3  10     1061.56     1063.24     83.99 o 
  -1   3  10     2639.57     2454.20    307.48 o 
   0   3  10     2136.75     2139.93    143.74 o 
   1   3  10     1891.26     1770.50    100.83 o 
   2   3  10     1843.08     1708.89     98.44 o 
   3   3  10     2818.56     2527.50    143.61 o 
   4   3  10     4118.21     3890.38    146.83 o 
   5   3  10      425.65      474.18    102.58 o 
   6   3  10     1256.34     1191.98    140.28 o 
   7   3  10     2416.93     2562.70    207.98 o 
   8   3  10     1053.06     1076.06    155.92 o 
   9   3  10     1254.60     1600.50    180.03 o 
  10   3  10     1229.24     1335.33    181.05 o 
  -7   4  10      636.37      494.43    134.12 o 
  -6   4  10      181.90      262.09     95.91 o 
  -5   4  10     3020.35     3107.40    240.29 o 
  -4   4  10     1097.22     1053.24    149.77 o 
  -3   4  10      375.80      369.80     97.45 o 
  -2   4  10     3616.48     3652.86    149.87 o 
  -1   4  10      226.97      312.73     56.48 o 
   0   4  10      106.13      173.88     45.57 o 
   1   4  10     5018.42     4548.71    158.96 o 
   2   4  10       38.62       54.29     29.86 o 
   3   4  10      585.40      574.19    105.91 o 
   4   4  10     8960.01     9426.57    366.72 o 
   5   4  10      536.43      441.09    100.53 o 
   6   4  10     1063.09      956.30    138.48 o 
   7   4  10     2936.02     3079.45    229.01 o 
   8   4  10      597.00      681.64    133.10 o 
   9   4  10     1021.89     1193.00    169.77 o 
  10   4  10      518.80      811.15    151.82 o 
  -7   5  10     1300.91     1201.47    191.05 o 
  -6   5  10      571.88      626.25    141.56 o 
  -5   5  10     2339.72     2233.42    209.78 o 
  -4   5  10     1304.40     1265.58    152.59 o 
  -3   5  10     2956.40     2876.08    212.08 o 
  -2   5  10     1280.72     1244.56     95.91 o 
  -1   5  10      164.87      194.73     53.85 o 
   0   5  10     3487.98     3405.38    142.55 o 
   1   5  10     1037.21     1092.31     88.86 o 
   2   5  10        2.28      -10.51     34.36 o 
   3   5  10     3150.33     3285.89    217.21 o 
   4   5  10     3029.51     3159.20    220.55 o 
   5   5  10     1215.54      971.94    137.97 o 
   6   5  10     2971.23     2985.07    222.34 o 
   7   5  10       11.35       53.60     54.11 o 
   8   5  10      584.24      687.03    134.12 o 
   9   5  10     1728.17     2032.36    204.90 o 
  10   5  10       10.20        5.13     56.93 o 
  -6   6  10      861.14      885.52    162.33 o 
  -5   6  10     3020.05     3089.70    247.22 o 
  -4   6  10     1185.33     1209.42    162.08 o 
  -3   6  10     3610.74     3691.34    241.58 o 
  -2   6  10     1013.14     1207.11     96.62 o 
  -1   6  10      908.17      913.16     86.93 o 
   0   6  10     4423.88     4431.82    165.97 o 
   1   6  10     1589.11     1590.24    155.15 o 
   2   6  10     2796.32     2703.49    200.80 o 
   3   6  10     2295.93     2226.75    186.70 o 
   4   6  10     1828.93     1773.86    170.80 o 
   5   6  10     4976.32     4880.75    283.63 o 
   6   6  10     1424.12     1428.42    163.10 o 
   7   6  10       60.82       54.11     57.70 o 
   8   6  10     4187.90     4288.61    289.02 o 
   9   6  10     1272.06     1124.79    172.59 o 
  10   6  10      109.77      122.07     95.14 o 
  -6   7  10     1683.15     1865.93    210.03 o 
  -5   7  10      259.98      299.79    106.17 o 
  -4   7  10      975.99     1038.11    155.92 o 
  -3   7  10     3346.23     3685.44    245.17 o 
  -2   7  10      214.98      207.44     53.95 o 
  -1   7  10     1478.03     1574.86    160.02 o 
   0   7  10     4086.81     4147.30    252.60 o 
   1   7  10       38.77       56.42     51.55 o 
   2   7  10      962.97      926.04    137.97 o 
   3   7  10     3382.25     3491.05    241.58 o 
   4   7  10      729.64      726.78    131.82 o 
   5   7  10     1337.56     1299.94    104.63 o 
   6   7  10     2555.07     2499.32    207.47 o 
   7   7  10     1674.35     1833.87    192.34 o 
   8   7  10     2738.35     2468.33    227.98 o 
   9   7  10      738.21      880.39    163.87 o 
  -5   8  10        5.89      -24.36     55.39 o 
  -4   8  10     5046.02     5263.11    313.89 o 
  -3   8  10      611.58      685.49    130.53 o 
  -2   8  10       48.19       34.88     58.47 o 
  -1   8  10     4504.90     4698.67    279.79 o 
   0   8  10      443.62      517.00    117.20 o 
   1   8  10      326.33      319.28     96.43 o 
   2   8  10     3590.32     3699.29    255.94 o 
   3   8  10      275.54      258.50     88.99 o 
   4   8  10     2563.22     2492.95    216.70 o 
   5   8  10     1917.02     2031.48    277.09 o 
   6   8  10       80.47       69.40     45.90 o 
   7   8  10      887.23      987.98    111.51 o 
   8   8  10     2050.81     2388.31    233.11 o 
  -2   9  10     1357.20     1349.95    178.75 o 
  -1   9  10      369.10      506.49    123.87 o 
   0   9  10      789.31      805.51    145.41 o 
   1   9  10     3616.01     3818.02    269.27 o 
   2   9  10      334.44      425.96    113.86 o 
   3   9  10       63.40       31.29     52.83 o 
   4   9  10     4309.23     4353.23    294.92 o 
   5   9  10      132.16      153.25     55.60 o 
   6   9  10      220.24      156.37     56.00 o 
   7   9  10     1441.29     1496.18    133.68 o 
  -3  10  10       34.89       35.13     67.19 o 
  -2  10  10      744.33      876.54    157.20 o 
  -1  10  10     1735.78     1886.44    201.31 o 
   0  10  10      599.16      715.24    148.74 o 
   1  10  10     1259.49     1000.41    166.44 o 
   2  10  10     1594.11     1677.18    193.88 o 
   3  10  10      622.73      751.65    151.31 o 
   4  10  10     2607.69     2533.47    236.70 o 
   5  10  10      447.44      441.09    127.20 o 
   6  10  10     1612.74     1554.98    218.24 o 
  -1  11  10       49.59        5.13     71.04 o 
   0  11  10     1029.69     1136.58    186.70 o 
   1  11  10     2252.36     2294.71    235.16 o 
   2  11  10       71.74       77.19     81.04 o 
   3  11  10     1282.78     1121.71    187.98 o 
   4  11  10     2143.65     2252.65    236.96 o 
  -2  -7  11     1913.47     2294.20    240.55 o 
  -1  -7  11     1391.48     1584.09    210.29 o 
   0  -7  11      704.61      721.14    158.23 o 
   1  -7  11     2285.08     2392.01    163.10 o 
   2  -7  11     1165.96     1355.83    135.83 o 
   3  -7  11       63.00      109.25     81.04 o 
   4  -7  11     1145.37     1656.15    202.34 o 
  -3  -6  11       23.21      -11.54     65.39 o 
  -2  -6  11     1185.09     1239.93    185.16 o 
  -1  -6  11     2751.15     2796.33    247.47 o 
   0  -6  11      269.29      234.17     69.12 o 
   1  -6  11     1309.72     1421.30    127.11 o 
   2  -6  11     1195.73     1296.65    122.12 o 
   3  -6  11      515.22      460.58     88.35 o 
   4  -6  11     1497.02     1573.32    186.70 o 
   5  -6  11      746.20      786.53    157.97 o 
   6  -6  11     1372.64     1418.17    204.13 o 
  -4  -5  11     1930.09     2004.67    219.26 o 
  -3  -5  11      186.52      116.43     81.04 o 
  -2  -5  11     1519.34     1862.34    202.85 o 
  -1  -5  11      703.74      579.32    132.33 o 
   0  -5  11      288.37      316.27     69.58 o 
   1  -5  11     1918.68     2142.74    141.52 o 
   2  -5  11        6.86        3.16     36.22 o 
   3  -5  11     1176.47     1353.02    120.12 o 
   4  -5  11     1218.25     1248.65    173.10 o 
   5  -5  11       26.78       88.22     61.55 o 
   6  -5  11     1447.05     1633.58    193.36 o 
   7  -5  11      573.21      787.81    162.08 o 
  -5  -4  11      566.03      676.51    152.33 o 
  -4  -4  11     2063.11     1992.10    211.31 o 
  -3  -4  11     1168.62     1268.91    176.69 o 
  -2  -4  11     3246.98     3023.03    243.11 o 
  -1  -4  11      234.19      147.71     76.93 o 
   0  -4  11     2426.06     2498.55    270.55 o 
   1  -4  11     3046.40     2765.97    439.94 o 
   2  -4  11      163.72      178.02     53.03 o 
   3  -4  11     3534.89     3959.26    401.86 o 
   4  -4  11     1090.76     1162.25    114.87 o 
   5  -4  11       17.00        0.77     46.16 o 
   6  -4  11     2349.16     2298.81    219.26 o 
   7  -4  11        2.97        4.10     57.70 o 
   8  -4  11      150.77      289.79    110.79 o 
  -6  -3  11     1059.99     1103.76    183.11 o 
  -5  -3  11     1548.58     1666.92    197.72 o 
  -4  -3  11      857.11      617.53    136.43 o 
  -3  -3  11     2419.29     2604.25    227.21 o 
  -2  -3  11     1330.49     1292.51    169.77 o 
  -1  -3  11     3701.04     3342.82    245.94 o 
   0  -3  11     3537.76     3659.05    328.38 o 
   1  -3  11      624.37      737.87     93.22 o 
   2  -3  11     4556.71     4208.75    413.52 o 
   3  -3  11     5326.68     5013.41    422.76 o 
   4  -3  11     1398.95     1316.85    199.77 o 
   5  -3  11     5722.52     5752.42    324.92 o 
   6  -3  11     1599.70     1559.47    177.98 o 
   7  -3  11       44.70       17.95     51.03 o 
   8  -3  11     4135.28     4259.88    307.23 o 
   9  -3  11      553.73      683.69    157.72 o 
  -6  -2  11     2013.15     2280.61    234.65 o 
  -5  -2  11      370.46      370.06    119.76 o 
  -4  -2  11      529.59      507.51    123.87 o 
  -3  -2  11     3350.28     3372.57    250.04 o 
  -2  -2  11       32.06       57.96     57.70 o 
  -1  -2  11      462.42      376.47     98.48 o 
   0  -2  11     6509.04     6755.77    547.90 o 
   1  -2  11      538.98      429.30     99.25 o 
   2  -2  11     2378.59     2274.95    132.01 o 
   3  -2  11     4658.80     4457.86    185.42 o 
   4  -2  11       55.43      106.89     42.34 o 
   5  -2  11     4560.06     4490.89    411.09 o 
   6  -2  11      381.71      397.50    108.48 o 
   8  -2  11     4026.60     3823.15    284.66 o 
   9  -2  11       77.48      116.94     76.42 o 
  -6  -1  11      582.79      652.41    151.05 o 
  -5  -1  11      226.50      208.75     91.81 o 
  -4  -1  11     4700.45     4323.23    288.51 o 
  -3  -1  11     1705.87     1597.94    171.82 o 
  -2  -1  11      146.05      131.30     64.88 o 
  -1  -1  11     5287.71     5202.35    185.46 o 
   0  -1  11      955.27      928.35     89.15 o 
   1  -1  11      792.82      641.79    107.32 o 
   2  -1  11     4494.95     4302.94    236.32 o 
   3  -1  11      203.48      179.45     57.44 o 
   4  -1  11      159.84      187.69     51.87 o 
   5  -1  11     3913.03     3861.36    175.04 o 
   6  -1  11       92.47       94.89     59.24 o 
   7  -1  11     2316.40     2569.62    222.09 o 
   8  -1  11     2046.03     2230.60    215.16 o 
   9  -1  11       64.67       83.60     71.81 o 
  10  -1  11     1411.80     1763.60    210.55 o 
  -7   0  11      837.25      943.99    180.28 o 
  -6   0  11      313.43      473.66    130.53 o 
  -5   0  11      108.06      123.35     75.14 o 
  -4   0  11     4403.16     3770.58    263.63 o 
  -3   0  11       55.41       28.72     44.88 o 
  -2   0  11     2268.73     2127.76    185.67 o 
  -1   0  11     1577.13     1549.11    104.43 o 
   0   0  11      509.10      504.98     68.99 o 
   1   0  11     2444.39     2562.02    171.44 o 
   2   0  11     1194.83     1124.80     90.71 o 
   3   0  11     3001.82     2894.69    299.40 o 
   4   0  11     3603.05     3414.64    186.31 o 
   5   0  11      965.55      950.20     94.01 o 
   6   0  11     2791.30     2790.68    219.26 o 
   7   0  11     2230.44     2274.71    207.47 o 
   8   0  11      871.82      727.80    140.28 o 
   9   0  11      713.14      738.06    148.74 o 
  10   0  11     1583.51     1700.00    203.36 o 
  -7   1  11     1523.55     1748.47    227.47 o 
  -6   1  11      439.85      441.09    124.89 o 
  -5   1  11      958.88      997.59    159.26 o 
  -4   1  11     2724.69     2594.24    219.26 o 
  -3   1  11      484.48      491.61    108.99 o 
  -2   1  11      865.34      794.74    126.94 o 
  -1   1  11     1586.79     1665.24    220.93 o 
   0   1  11      325.20      301.02     55.45 o 
   1   1  11     1831.07     1691.55    105.99 o 
   2   1  11       42.57       49.97     30.93 o 
   3   1  11      769.77      631.95     87.58 o 
   4   1  11     3906.06     3385.28    662.28 o 
   5   1  11      325.65      338.31     61.92 o 
   6   1  11     1320.51     1304.05    148.74 o 
   7   1  11      416.07      504.95    116.43 o 
   8   1  11      106.17       55.14     58.21 o 
   9   1  11     1754.46     1898.50    203.36 o 
  10   1  11       34.51       63.09     77.96 o 
  -7   2  11      988.08      944.76    177.21 o 
  -6   2  11      179.43      184.90     88.22 o 
  -5   2  11     8094.08     7736.31    388.52 o 
  -4   2  11     1843.63     1743.86    180.80 o 
  -3   2  11     2137.24     1977.48    184.13 o 
  -2   2  11    12504.81    12048.26    427.76 o 
  -1   2  11     1484.32     1450.66     99.44 o 
   0   2  11     6210.27     6152.26    366.85 o 
   1   2  11    12208.36    11409.18   1813.23 o 
   2   2  11       18.64       31.12     28.77 o 
   3   2  11     6042.58     5864.54    263.12 o 
   4   2  11    18779.63    18161.36   1239.55 o 
   5   2  11     2071.44     2072.47    120.89 o 
   6   2  11     3335.72     3421.81    239.52 o 
   7   2  11     3044.17     3031.49    234.39 o 
   8   2  11     2408.79     2460.12    219.01 o 
   9   2  11     1449.75     1671.03    189.77 o 
  10   2  11      449.32      583.17    143.10 o 
  -7   3  11      295.90      268.50    105.40 o 
  -6   3  11      734.23      819.36    159.51 o 
  -5   3  11      422.86      371.34    110.27 o 
  -4   3  11        7.15       13.08     47.70 o 
  -3   3  11     3887.19     3771.35    249.78 o 
  -2   3  11       19.83       47.19     50.52 o 
  -1   3  11       81.55       69.61     34.69 o 
   0   3  11     2834.12     2853.69    134.63 o 
   1   3  11      365.15      368.13     60.50 o 
   2   3  11      318.31      291.58     55.31 o 
   3   3  11     3888.47     3587.83    289.40 o 
   4   3  11     1662.54     1757.96    168.23 o 
   5   3  11      801.21      915.78    137.97 o 
   6   3  11     3629.84     3529.26    243.88 o 
   7   3  11       33.28       51.29     51.80 o 
   8   3  11      833.51      830.13    147.97 o 
   9   3  11     3738.15     3748.52    276.20 o 
  10   3  11       15.69       45.90     71.29 o 
  -6   4  11     1675.34     1562.55    195.16 o 
  -5   4  11     1307.82     1394.32    186.44 o 
  -4   4  11     1464.54     1514.85    174.13 o 
  -3   4  11     2805.74     2864.80    219.52 o 
  -2   4  11     1020.47     1177.36    138.48 o 
  -1   4  11     2078.73     1831.77    113.12 o 
   0   4  11     3315.47     3291.38    501.36 o 
   1   4  11      603.00      617.93     72.88 o 
   2   4  11     3473.09     3381.82    143.78 o 
   3   4  11     1127.24     1073.24    132.58 o 
   4   4  11       18.01       47.44     48.47 o 
   5   4  11     1880.06     1867.72    177.98 o 
   6   4  11      783.31      861.67    140.53 o 
   7   4  11      398.96      429.81    114.89 o 
   8   4  11     3297.91     3391.55    257.99 o 
   9   4  11      814.21      929.63    163.36 o 
  10   4  11      370.94      354.41    121.30 o 
  -6   5  11     1033.15     1168.90    186.95 o 
  -5   5  11      121.19      138.74     80.53 o 
  -4   5  11     3782.95     3773.91    266.45 o 
  -3   5  11     2158.57     2241.88    197.72 o 
  -2   5  11       88.61       76.93     58.73 o 
  -1   5  11     3632.16     3788.59    247.35 o 
   0   5  11     3653.86     3566.83    153.59 o 
   1   5  11     1948.81     1846.67    111.99 o 
   2   5  11     1398.10     1482.79    153.87 o 
   3   5  11     1878.88     2001.85    180.54 o 
   4   5  11     4059.13     4252.45    263.89 o 
   5   5  11     1295.58     1179.67    144.64 o 
   6   5  11       11.08       -7.44     33.34 o 
   7   5  11     1700.25     1857.72    191.31 o 
   8   5  11     2320.64     2289.33    217.21 o 
   9   5  11       36.09       29.24     57.96 o 
  -6   6  11     1171.22     1209.67    194.13 o 
  -5   6  11       75.96       91.30     73.60 o 
  -4   6  11     3480.84     3751.09    268.50 o 
  -3   6  11      458.63      366.47    102.84 o 
  -2   6  11      593.17      625.14     81.48 o 
  -1   6  11     2819.51     2973.51    145.89 o 
   0   6  11      324.01      297.99     89.76 o 
   1   6  11     2049.69     2061.60    182.34 o 
   2   6  11     3278.33     3298.97    230.55 o 
   3   6  11      203.78      208.24     77.96 o 
   4   6  11     5757.75     6413.55    330.31 o 
   5   6  11     1145.42     1187.62    162.08 o 
   6   6  11     1923.34     2113.66    201.31 o 
   7   6  11     1392.39     1469.20    170.28 o 
   8   6  11     1349.32     1286.09    182.85 o 
   9   6  11      892.56     1043.24    178.49 o 
  -5   7  11     1545.79     1653.59    197.21 o 
  -4   7  11     1674.04     1869.00    197.21 o 
  -3   7  11      888.05      821.92    141.30 o 
  -2   7  11     2277.17     2567.18    146.34 o 
  -1   7  11     1853.46     1807.20    174.90 o 
   0   7  11      470.66      400.32    103.35 o 
   1   7  11     4926.01     5065.65    291.07 o 
   2   7  11     1841.78     1727.19    177.46 o 
   3   7  11        6.19       17.95     50.78 o 
   4   7  11     7336.23     7385.24    367.49 o 
   5   7  11      736.66      840.90    147.71 o 
   6   7  11      288.84      382.88    111.56 o 
   7   7  11     4101.87     4239.88    295.43 o 
   8   7  11        5.04       -4.87     54.62 o 
   9   7  11      915.71     1047.08    181.31 o 
  -4   8  11     1069.11     1465.35    193.36 o 
  -2   8  11     1011.73     1108.89    158.23 o 
  -1   8  11      511.42      648.82    129.51 o 
   0   8  11     3401.22     3517.98    252.09 o 
   1   8  11     1394.33     1648.46    179.26 o 
   2   8  11      252.42      258.76     92.07 o 
   3   8  11     2589.15     2750.17    231.57 o 
   4   8  11     2064.25     2148.79    208.49 o 
   5   8  11       29.33       47.19     58.73 o 
   6   8  11     1995.97     2149.05    214.39 o 
   7   8  11      273.04      328.77    117.45 o 
   8   8  11       96.18      124.89     88.48 o 
  -2   9  11     1836.43     2103.14    209.26 o 
  -1   9  11        9.45        6.41     61.04 o 
   0   9  11     2398.08     2538.85    225.16 o 
   1   9  11     1692.17     1781.30    191.57 o 
   2   9  11      132.73      160.02     84.12 o 
   3   9  11     2110.15     2150.84    212.60 o 
   4   9  11      971.10      996.82    165.92 o 
   5   9  11      255.98      284.66    102.84 o 
   6   9  11      484.26      628.05    144.12 o 
   7   9  11      654.97      673.18    155.41 o 
  -2  10  11      318.62      376.72    117.97 o 
  -1  10  11      184.48      284.66    105.40 o 
   0  10  11     3917.02     4295.27    304.41 o 
   1  10  11        6.52       45.39     60.78 o 
   2  10  11      700.63      799.87    162.59 o 
   3  10  11     2527.43     2605.27    245.68 o 
   4  10  11      227.77      182.34     92.58 o 
   5  10  11      662.18      688.82    154.64 o 
   1  11  11      124.77      139.25     97.96 o 
   2  11  11     2350.51     2618.61    258.76 o 
  -1  -6  12       74.97       22.05     65.91 o 
   0  -6  12     1860.53     2031.85    225.42 o 
   1  -6  12      422.43      464.73     89.84 o 
   2  -6  12      172.17      148.67     75.91 o 
   3  -6  12     3084.67     3467.44    241.83 o 
   4  -6  12      830.83      875.26    167.97 o 
   5  -6  12      502.31      523.16    143.61 o 
  -3  -5  12      925.83     1101.19    184.64 o 
  -2  -5  12       84.42      154.90     92.58 o 
  -1  -5  12      888.83      902.70    164.64 o 
   0  -5  12     1013.53     1029.13    169.51 o 
   1  -5  12      103.54       96.52     54.39 o 
   2  -5  12     2008.94     2201.15    221.44 o 
   3  -5  12     1168.41     1212.57    227.73 o 
   4  -5  12      414.95      511.51     91.53 o 
   5  -5  12     3251.28     3369.23    274.40 o 
   6  -5  12      216.78      210.03     95.91 o 
  -4  -4  12      842.05      781.15    160.79 o 
  -3  -4  12     1465.46     1581.01    204.65 o 
  -2  -4  12      117.74      121.30     79.24 o 
  -1  -4  12     1023.48      933.22    157.20 o 
   0  -4  12     2022.30     1946.71    203.11 o 
   1  -4  12      985.74      909.99    117.84 o 
   2  -4  12     1932.80     2026.63    153.10 o 
   3  -4  12      365.15      449.46     80.44 o 
   4  -4  12      673.11      725.02    100.25 o 
   5  -4  12     2272.54     2230.60    218.75 o 
   6  -4  12       40.07       53.60     61.55 o 
   7  -4  12     1907.90     1937.48    219.26 o 
  -5  -3  12       24.95       10.51     75.40 o 
  -4  -3  12     4041.30     4375.54    314.66 o 
  -3  -3  12      538.12      545.98    135.66 o 
  -2  -3  12      567.14      561.62    130.79 o 
  -1  -3  12     3797.76     3916.50    277.22 o 
   0  -3  12      117.89      151.05     51.73 o 
   1  -3  12     1020.47     1015.02    103.90 o 
   2  -3  12     2377.26     2565.52    181.82 o 
   3  -3  12      360.34      320.35     70.86 o 
   4  -3  12     2003.82     2000.14    138.52 o 
   5  -3  12     1850.45     1621.79    182.59 o 
   6  -3  12     1082.19     1030.16    167.21 o 
   7  -3  12     2224.78     2339.59    228.75 o 
   8  -3  12      633.70      668.82    155.66 o 
  -5  -2  12     1133.91     1127.87    182.59 o 
  -4  -2  12     2391.19     2018.51    211.83 o 
  -3  -2  12      413.13      348.00    106.43 o 
  -2  -2  12     2374.14     2304.97    211.83 o 
  -1  -2  12     2751.75     2399.60    212.34 o 
   0  -2  12      554.08      561.89     79.42 o 
   1  -2  12     2258.51     2251.11    200.29 o 
   2  -2  12     3294.99     3156.64    231.32 o 
   3  -2  12      453.25      472.47     78.32 o 
   4  -2  12     6327.63     6329.19    531.75 o 
   5  -2  12     1083.57      960.74    107.41 o 
   8  -2  12      252.92      240.55    102.58 o 
  -6  -1  12       36.29       50.78     74.11 o 
  -5  -1  12     1768.20     1551.52    205.16 o 
  -4  -1  12      716.36      858.85    155.41 o 
  -3  -1  12      403.83      425.71    110.79 o 
  -2  -1  12     2293.93     2198.03    203.11 o 
  -1  -1  12      945.43      774.99    133.61 o 
   0  -1  12      643.37      605.29     80.71 o 
   1  -1  12     3271.35     3248.30    230.55 o 
   2  -1  12       46.99       28.21     27.18 o 
   3  -1  12     1900.38     1795.97    204.01 o 
   4  -1  12     6645.72     6132.01    417.88 o 
   5  -1  12      336.49      318.17     69.42 o 
   6  -1  12     2097.20     2068.52    204.90 o 
   7  -1  12      875.81      917.06    158.23 o 
   8  -1  12      246.29      268.76    105.66 o 
   9  -1  12     2199.74     2477.30    244.40 o 
  -6   0  12      428.03      455.20    136.17 o 
  -5   0  12     1721.44     1643.84    195.16 o 
  -4   0  12      231.42      153.10     81.81 o 
  -3   0  12     2725.99     2254.96    208.75 o 
  -2   0  12     1501.05     1370.21    157.20 o 
  -1   0  12       16.59       45.90     45.39 o 
   0   0  12     1458.03     1542.96    108.94 o 
   1   0  12     1777.99     1932.31    220.80 o 
   2   0  12      939.30      856.80     90.69 o 
   3   0  12      478.32      420.26     71.71 o 
   4   0  12     4926.56     4585.99    248.50 o 
   5   0  12     1670.06     1569.02    116.99 o 
   6   0  12      446.08      472.12    118.48 o 
   7   0  12      113.16      202.60     86.68 o 
   8   0  12     1284.79     1338.92    186.95 o 
   9   0  12      615.61      730.11    156.18 o 
  -6   1  12     1467.54     1361.23    199.77 o 
  -5   1  12      729.18      523.67    133.35 o 
  -4   1  12      470.83      389.03    114.12 o 
  -3   1  12     3219.93     3274.86    246.45 o 
  -2   1  12      339.81      279.53     91.81 o 
  -1   1  12      693.27      731.39    125.40 o 
   0   1  12     7447.91     7615.73    276.71 o 
   1   1  12      346.03      337.96     62.25 o 
   2   1  12     1406.49     1327.27    100.85 o 
   3   1  12    10212.88    10021.91    648.18 o 
   4   1  12       71.54       73.41     38.50 o 
   5   1  12      953.04      948.14     96.32 o 
   6   1  12     5595.53     5660.10    322.10 o 
   7   1  12      885.15      852.95    149.77 o 
   8   1  12     1743.68     1744.88    194.13 o 
   9   1  12     3576.83     3465.66    279.53 o 
  -6   2  12      840.58      635.48    154.13 o 
  -5   2  12      858.69      865.52    158.74 o 
  -4   2  12     2129.17     2069.80    204.65 o 
  -3   2  12     1167.46     1188.64    163.36 o 
  -2   2  12      325.16      338.77     93.86 o 
  -1   2  12     5343.88     4908.96    275.94 o 
   0   2  12     2957.89     2828.07    141.46 o 
   1   2  12      180.14      204.17     68.98 o 
   2   2  12     7829.77     7450.75    444.94 o 
   3   2  12      336.79      336.27     62.48 o 
   4   2  12     2483.38     2487.34    220.80 o 
   5   2  12     6777.56     6707.70    339.54 o 
   6   2  12      146.19      128.99     71.55 o 
   7   2  12     3010.75     2812.48    234.91 o 
   8   2  12     7217.51     6752.83    371.60 o 
   9   2  12       98.71      106.94     78.47 o 
  -6   3  12     2024.20     2017.23    225.42 o 
  -5   3  12       44.72       61.80     63.86 o 
  -4   3  12     1574.50     1524.59    178.23 o 
  -3   3  12     3213.62     2861.46    229.27 o 
  -2   3  12      244.04      199.26     77.96 o 
  -1   3  12      850.27      791.69    101.43 o 
   0   3  12     6002.33     5829.68    200.83 o 
   1   3  12      302.15      335.30     60.81 o 
   2   3  12      785.93      771.79     82.77 o 
   3   3  12     2391.96     2295.34    128.82 o 
   4   3  12     2017.08     1974.92    185.41 o 
   5   3  12      985.10     1035.29    152.84 o 
   6   3  12        0.84       38.98     45.39 o 
   7   3  12      630.68      778.58    143.87 o 
   8   3  12      772.59      811.41    151.05 o 
   9   3  12       29.84        5.64     58.98 o 
  -6   4  12      209.69      196.70    103.35 o 
  -5   4  12      978.75      824.23    158.49 o 
  -4   4  12     3255.86     3158.95    249.53 o 
  -3   4  12       60.15       53.60     62.06 o 
  -2   4  12     1112.74     1141.71    151.82 o 
  -1   4  12     3636.33     3460.34    158.81 o 
   0   4  12       12.97       10.27     30.64 o 
   1   4  12     2820.77     2642.66    135.45 o 
   2   4  12     3202.45     3173.73    149.29 o 
   3   4  12      313.13      302.87     90.78 o 
   4   4  12     6069.43     6114.27    321.33 o 
   5   4  12     1731.48     1751.29    179.77 o 
   6   4  12      810.12      834.49    144.12 o 
   7   4  12     1391.40     1420.99    172.85 o 
   8   4  12      956.24      881.42    157.97 o 
   9   4  12     1530.93     1385.85    196.18 o 
  -5   5  12     1178.27     1442.27    200.54 o 
  -4   5  12      701.67      686.52    144.12 o 
  -3   5  12       63.20       60.01     63.09 o 
  -2   5  12     2842.24     2656.56    213.62 o 
  -1   5  12      434.67      483.92     74.22 o 
   0   5  12      367.01      411.64     69.36 o 
   1   5  12     4302.46     4304.51    260.30 o 
   2   5  12        5.92       -0.77     40.78 o 
   3   5  12      933.81      878.34    140.28 o 
   4   5  12     5773.15     5431.86    310.05 o 
   5   5  12       33.37       37.70     57.44 o 
   6   5  12      485.31      759.35    143.10 o 
   7   5  12     1978.24     2001.33    204.65 o 
   8   5  12      834.26      955.53    165.41 o 
   9   5  12      904.38      988.87    176.18 o 
  -5   6  12     1384.97     1544.60    208.75 o 
  -4   6  12      959.20      886.29    157.97 o 
  -3   6  12     1737.23     2136.74    208.24 o 
  -2   6  12     1570.01     1633.07    169.51 o 
  -1   6  12      732.03      711.69     88.67 o 
   0   6  12     5399.46     5882.44    306.71 o 
   1   6  12     1227.67     1231.47    160.28 o 
   2   6  12      315.47      383.14    106.68 o 
   3   6  12     6924.46     6992.10    351.85 o 
   4   6  12      873.21     1048.37    160.02 o 
   5   6  12      106.19       82.83     63.34 o 
   6   6  12     2719.06     2742.73    236.19 o 
   7   6  12       44.51       93.86     67.45 o 
   8   6  12       45.08       58.47     68.73 o 
  -4   7  12      462.29      560.34    138.23 o 
  -3   7  12     1311.13     1298.66    177.21 o 
  -1   7  12      318.62      393.14    107.45 o 
   0   7  12     5723.36     5627.53    314.66 o 
   1   7  12     2191.25     2335.23    208.75 o 
   2   7  12     3456.15     3171.51    244.65 o 
   3   7  12     4296.11     4191.16    282.09 o 
   4   7  12     1023.15     1112.73    166.95 o 
   5   7  12     4000.16     3716.98    275.68 o 
   6   7  12     1465.72     1539.98    184.39 o 
   7   7  12      387.01      362.36    114.63 o 
   8   7  12     3786.34     3852.13    301.33 o 
  -1   8  12      206.75      259.53     97.45 o 
   0   8  12     2825.55     3019.44    242.60 o 
   1   8  12       81.85      130.53     73.34 o 
   2   8  12      713.40      712.42    142.07 o 
   3   8  12     1642.61     1875.16    200.03 o 
   4   8  12      927.09      899.63    159.00 o 
   5   8  12     1254.66     1235.32    182.34 o 
   6   8  12      664.54      769.86    156.95 o 
   7   8  12      864.22     1171.46    187.98 o 
  -1   9  12     2847.26     3078.42    253.12 o 
   0   9  12      413.73      439.04    121.56 o 
   1   9  12        2.52      -23.34     53.85 o 
   2   9  12     2866.54     3493.61    273.89 o 
   3   9  12      110.30      206.44     96.68 o 
   4   9  12     1237.29     1320.46    194.39 o 
   5   9  12     2116.70     2021.85    219.78 o 
   6   9  12       11.19       36.93     69.24 o 
   0  10  12      360.15      461.35    132.84 o 
   1  10  12     1613.04     1708.47    206.70 o 
   2  10  12      539.49      679.85    157.46 o 
   3  10  12        6.03       85.14     81.81 o 
   4  10  12     1911.65     1744.63    215.42 o 
  -1  -5  13     1436.67     1534.34    215.42 o 
   0  -5  13        2.13       43.85     75.40 o 
   1  -5  13      331.02      465.29    105.53 o 
   2  -5  13     1136.13     1238.75    129.88 o 
   3  -5  13      445.70      421.19     88.43 o 
   4  -5  13     1381.58     1558.74    143.85 o 
  -2  -4  13     1562.28     1775.40    211.57 o 
  -1  -4  13      805.69      705.49    153.87 o 
   0  -4  13        5.97       16.41     67.19 o 
   1  -4  13     2939.01     3221.78    180.23 o 
   2  -4  13       94.64      133.04     53.78 o 
   3  -4  13      528.49      518.85     90.87 o 
   4  -4  13     6284.10     6141.63    367.62 o 
   5  -4  13      191.00      138.74     81.04 o 
   6  -4  13      671.16      688.57    156.95 o 
  -3  -3  13     1748.89     1869.26    217.98 o 
  -2  -3  13      934.22      991.18    169.26 o 
  -1  -3  13       51.09       62.57     61.55 o 
   0  -3  13     1819.74     1816.69    197.47 o 
   1  -3  13     1123.99     1101.84    113.32 o 
   2  -3  13      141.67      113.09     47.17 o 
   3  -3  13     1961.79     2102.22    339.80 o 
   4  -3  13     1938.64     1732.01    135.72 o 
   5  -3  13      130.67       84.48     47.58 o 
   6  -3  13     3103.80     3149.71    267.99 o 
   7  -3  13       33.17       52.83     67.45 o 
  -4  -2  13      117.93      128.48     94.89 o 
  -3  -2  13     1237.03     1376.36    194.39 o 
  -2  -2  13     1634.20     1636.66    189.52 o 
  -1  -2  13      602.13      617.02    134.12 o 
   0  -2  13     1668.23     1609.48    180.54 o 
   1  -2  13     2804.99     2918.33    162.02 o 
   2  -2  13     1156.96     1183.00    165.67 o 
   3  -2  13     2550.12     2252.91    208.24 o 
   4  -2  13     2113.80     2059.29    201.31 o 
   5  -2  13     2164.22     2148.79    207.72 o 
   7  -2  13       27.53       45.90     70.52 o 
   8  -2  13     2860.35     3046.88    277.48 o 
  -4  -1  13      355.54      326.20    111.30 o 
  -3  -1  13     1530.08     1395.34    188.23 o 
  -2  -1  13        6.72       17.95     47.44 o 
  -1  -1  13      303.08      264.40     93.86 o 
   0  -1  13     4987.03     5072.32    306.46 o 
   1  -1  13      141.81      166.51     56.46 o 
   2  -1  13      541.62      598.09     86.72 o 
   3  -1  13     2406.33     2427.31    255.30 o 
   4  -1  13     1122.25     1041.58    109.52 o 
   5  -1  13      450.97      480.36     84.12 o 
   6  -1  13      590.46      556.75    133.61 o 
   7  -1  13      972.13     1037.34    172.59 o 
   8  -1  13     1194.01     1117.61    185.67 o 
  -5   0  13      356.89      328.26    116.94 o 
  -4   0  13     1640.04     1695.13    199.26 o 
  -3   0  13      589.04      676.26    142.07 o 
  -2   0  13       75.35       87.71     58.98 o 
  -1   0  13     3603.19     3421.04    253.37 o 
   0   0  13     1136.88     1141.01    222.60 o 
   1   0  13       19.77       25.51     34.94 o 
   2   0  13     3054.30     3046.07    282.35 o 
   3   0  13       77.12       69.50     58.21 o 
   4   0  13      465.48      553.99     85.12 o 
   5   0  13     2926.40     2909.60    162.45 o 
   6   0  13      206.41      206.70     87.45 o 
   7   0  13      295.52      414.17    116.43 o 
   8   0  13     2472.46     2602.96    245.94 o 
  -5   1  13      564.35      586.50    148.23 o 
  -4   1  13     1055.37     1146.33    180.03 o 
  -3   1  13      735.17      723.70    143.61 o 
  -2   1  13     1967.99     1862.59    191.82 o 
  -1   1  13      467.86      488.28    115.15 o 
   0   1  13     2775.50     2517.71    142.16 o 
   1   1  13     2358.73     2290.55    137.27 o 
   2   1  13      757.70      737.07     89.48 o 
   3   1  13      801.85      818.81     93.33 o 
   4   1  13     6175.23     5923.66    391.73 o 
   5   1  13      778.95      662.15    129.38 o 
   6   1  13        1.35       10.26     50.52 o 
   7   1  13     2087.09     2051.34    211.06 o 
   8   1  13      210.28      274.66    103.61 o 
   9   1  13       72.99       59.24     77.19 o 
  -5   2  13      574.71      635.99    152.84 o 
  -4   2  13     2975.39     2719.14    244.40 o 
  -3   2  13      237.69      244.65     95.14 o 
  -2   2  13     1772.26     1658.20    180.28 o 
  -1   2  13     3908.88     3917.01    261.84 o 
   0   2  13      708.40      766.88     88.59 o 
   1   2  13     4899.68     5058.52    399.04 o 
   2   2  13     2295.96     2265.41    176.44 o 
   3   2  13     3615.84     3314.69    171.05 o 
   4   2  13     6072.00     6430.22    338.51 o 
   5   2  13     1820.15     1841.56    191.31 o 
   6   2  13     3069.34     2985.07    245.17 o 
   7   2  13     1464.15     1375.60    185.93 o 
   8   2  13      114.08      195.93     91.81 o 
   9   2  13     3138.19     3329.74    284.66 o 
  -5   3  13     2327.02     2162.13    229.52 o 
  -4   3  13      211.90      167.97     84.88 o 
  -3   3  13       31.37       15.90     54.62 o 
  -2   3  13     3131.51     2995.07    237.99 o 
  -1   3  13      236.93      238.50     82.83 o 
   0   3  13     1749.18     1740.99    119.14 o 
   1   3  13     3123.68     3281.62    160.45 o 
   2   3  13        0.51       -2.78     31.00 o 
   3   3  13     2031.24     2095.35    131.03 o 
   4   3  13     6480.08     6166.33    333.13 o 
   5   3  13        8.57       -5.90     45.65 o 
   6   3  13      866.28      717.03    142.59 o 
   7   3  13     3483.91     3239.21    260.30 o 
   8   3  13      319.38      397.50    118.99 o 
   9   3  13     2072.10     2103.66    230.29 o 
  -5   4  13      729.01      736.78    162.85 o 
  -4   4  13      158.54      207.72     92.83 o 
  -3   4  13     1533.58     1577.93    182.08 o 
  -2   4  13      140.99      258.24     95.66 o 
  -1   4  13      394.87      331.85     97.19 o 
   0   4  13     4789.72     4663.48    395.83 o 
   1   4  13      324.42      382.58     69.20 o 
   2   4  13       38.70       60.52     54.37 o 
   3   4  13     5758.61     6352.77    334.67 o 
   4   4  13       39.53      105.40     69.75 o 
   5   4  13      488.55      528.54    125.92 o 
   6   4  13     2528.97     2134.94    209.78 o 
   7   4  13       66.18      104.37     66.68 o 
   8   4  13      979.83     1187.87    184.64 o 
  -4   5  13      507.79      385.44    122.58 o 
  -3   5  13      521.80      518.03    125.92 o 
  -2   5  13     1266.33     1309.94    163.10 o 
  -1   5  13      954.53      921.94    140.79 o 
   0   5  13     1565.96     1663.83    120.59 o 
   1   5  13     1334.02     1304.05    156.43 o 
   2   5  13     3247.80     3041.24    233.88 o 
   3   5  13      296.20      393.14    112.58 o 
   4   5  13       72.86       47.44     60.27 o 
   5   5  13     2647.16     2794.27    237.22 o 
   6   5  13      296.03      302.35    102.07 o 
   7   5  13        4.81       40.52     59.75 o 
   8   5  13     2396.85     2770.94    255.68 o 
  -4   6  13      520.63      577.27    146.69 o 
  -3   6  13     2548.90     2646.56    234.65 o 
  -2   6  13       31.76        6.92     59.75 o 
  -1   6  13      883.45     1039.39    150.02 o 
   0   6  13     3554.76     3661.33    255.17 o 
   1   6  13      568.29      536.49    124.89 o 
   2   6  13      743.46      979.12    156.18 o 
   3   6  13     1651.01     1670.26    184.39 o 
   4   6  13     2804.43     2919.94    243.11 o 
   5   6  13     2062.80     2041.08    208.49 o 
   6   6  13      438.15      596.76    139.51 o 
   7   6  13     1450.45     1484.59    202.85 o 
   8   6  13     2072.74     2156.74    233.37 o 
   0   7  13      487.10      540.85    127.71 o 
   1   7  13      338.68      458.79    124.38 o 
   2   7  13     3706.62     3943.94    279.02 o 
   3   7  13        0.81       23.34     54.62 o 
   4   7  13     2544.86     2571.68    234.39 o 
   5   7  13     3068.98     3308.71    270.04 o 
   6   7  13       24.41       27.18     55.65 o 
   7   7  13     1295.44     1355.59    203.11 o 
   0   8  13       36.43       68.98     72.06 o 
   1   8  13     2615.20     2768.63    240.55 o 
   2   8  13     1060.03     1273.53    182.08 o 
   3   8  13       76.17       92.83     68.22 o 
   4   8  13     3353.04     3710.83    290.30 o 
   5   8  13      859.93      671.64    154.38 o 
   6   8  13       72.83      107.71     85.65 o 
   0   9  13     1165.01     1130.43    180.03 o 
   1   9  13     1422.51     1619.74    200.03 o 
   2   9  13      158.47      283.89    108.73 o 
   3   9  13     1103.46     1278.40    195.41 o 
   4   9  13     1513.28     1926.45    221.32 o 
   5   9  13       20.71        5.90     70.01 o 
   0  -4  14     1075.32     1021.95    180.28 o 
   1  -4  14      637.88      464.17    133.10 o 
   2  -4  14     1441.74     1746.86    204.01 o 
   3  -4  14      651.63      842.48    137.20 o 
   4  -4  14       37.33       38.64     50.05 o 
  -1  -3  14     1053.31      794.22    161.31 o 
   0  -3  14     3083.23     3127.40    267.48 o 
   1  -3  14      534.51      446.99    124.38 o 
   2  -3  14     1036.15     1249.64    177.98 o 
   3  -3  14      983.04     1115.33    215.93 o 
   4  -3  14      907.41      959.69    119.39 o 
   5  -3  14      706.56      801.15    114.15 o 
  -2  -2  14      485.37      407.24    121.04 o 
  -1  -2  14     2497.22     2350.36    231.06 o 
   0  -2  14      627.22      635.74    141.56 o 
   1  -2  14     1158.98     1073.19    115.70 o 
   2  -2  14     2471.62     2354.97    403.91 o 
   3  -2  14      119.24      111.38     51.68 o 
   4  -2  14     3176.85     3028.93    253.37 o 
   5  -2  14     3075.33     3059.96    255.94 o 
   6  -2  14      309.61      299.28    113.35 o 
  -3  -1  14      221.20      257.73    106.17 o 
  -2  -1  14     1402.79     1179.92    181.82 o 
  -1  -1  14      546.15      572.91    133.35 o 
   0  -1  14      318.43      298.76    100.53 o 
   1  -1  14     2113.10     2269.36    148.89 o 
   2  -1  14     1023.86     1127.36    115.62 o 
   3  -1  14       85.90       92.39     49.18 o 
   4  -1  14     4146.45     4108.67    224.65 o 
   5  -1  14      676.00      577.13     94.52 o 
   6  -1  14      197.07      195.16     95.14 o 
   7  -1  14     2325.01     2520.39    255.68 o 
  -3   0  14      254.99      233.63     97.96 o 
  -2   0  14      527.10      506.23    130.28 o 
  -1   0  14     1012.29     1056.32    163.87 o 
   0   0  14     2180.26     2019.28    201.31 o 
   1   0  14      536.51      559.60     87.67 o 
   2   0  14      261.09      295.32     70.14 o 
   3   0  14     2569.30     2615.25    205.80 o 
   4   0  14     1093.84     1073.72    164.00 o 
   5   0  14      510.27      452.74     86.33 o 
   6   0  14     1571.08     1741.55    204.65 o 
   7   0  14      945.05     1026.82    180.54 o 
  -4   1  14        2.47       18.46     56.16 o 
  -3   1  14      266.10      261.32    107.20 o 
  -2   1  14      840.98      946.30    160.28 o 
  -1   1  14       35.12       10.51     51.80 o 
   0   1  14      824.35      860.39    146.43 o 
   1   1  14     1294.26     1359.75    127.07 o 
   2   1  14      576.57      583.25     88.21 o 
   3   1  14      542.00      533.46     86.05 o 
   4   1  14     2119.24     2023.57    138.83 o 
   5   1  14      893.94      776.81    100.47 o 
   6   1  14      817.78      735.24    152.84 o 
   7   1  14      698.17      808.33    160.28 o 
   8   1  14      523.07      676.00    156.69 o 
  -4   2  14       16.64        5.90     66.42 o 
  -3   2  14     2411.98     2233.42    225.42 o 
  -2   2  14      480.62      505.98    127.71 o 
  -1   2  14       59.93       57.70     66.16 o 
   0   2  14     5956.69     5796.53    323.90 o 
   1   2  14      316.52      306.46     68.38 o 
   2   2  14     1095.15     1070.24    107.64 o 
   3   2  14     3411.15     3445.99    173.51 o 
   4   2  14      417.65      391.09    113.86 o 
   5   2  14     1477.13     1578.45    186.44 o 
   6   2  14     1105.70     1278.40    184.64 o 
   7   2  14      496.34      537.77    138.74 o 
   8   2  14     1495.08     1638.71    204.13 o 
  -4   3  14      829.37      975.02    176.69 o 
  -3   3  14     1286.90     1028.62    171.05 o 
  -2   3  14      936.48      937.58    157.72 o 
  -1   3  14     2378.33     2326.77    212.60 o 
   0   3  14     3154.33     3192.92    166.33 o 
   1   3  14      668.25      685.03     90.58 o 
   2   3  14     2730.98     2948.22    411.47 o 
   3   3  14     1524.63     1837.72    189.52 o 
   4   3  14        5.99        2.82     49.24 o 
   5   3  14     3845.27     4088.06    291.33 o 
   6   3  14     1517.61     1312.00    188.23 o 
   7   3  14       80.06       61.03     66.16 o 
   8   3  14     3989.49     4285.53    321.84 o 
  -3   4  14     1979.25     1984.41    212.85 o 
  -2   4  14      519.45      539.57    128.74 o 
  -1   4  14      572.14      509.57    122.07 o 
   0   4  14     1792.48     1841.96    129.82 o 
   1   4  14      351.70      389.02     76.21 o 
   2   4  14      553.94      647.79    135.66 o 
   3   4  14      435.50      660.87    137.71 o 
   4   4  14     2165.21     2116.99    209.78 o 
   5   4  14     1748.92     1809.76    198.24 o 
   6   4  14       77.50      164.90     87.96 o 
   7   4  14     1514.19     1774.12    205.93 o 
   8   4  14     1634.53     1818.23    216.44 o 
  -3   5  14        2.14       -8.72     62.83 o 
  -2   5  14      114.21      172.08     90.53 o 
  -1   5  14     3206.15     3073.80    243.11 o 
   0   5  14        8.45       14.62     58.98 o 
   1   5  14      542.28      677.80    136.94 o 
   2   5  14     1502.50     1923.37    196.18 o 
   3   5  14      119.20      146.18     78.47 o 
   4   5  14     1549.32     1554.08    184.64 o 
   5   5  14     1525.01     1707.44    196.18 o 
   6   5  14       97.91      140.79     80.01 o 
   7   5  14      995.36      925.27    172.85 o 
   0   6  14      520.64      397.50    111.81 o 
   1   6  14     3240.09     3981.12    278.50 o 
   2   6  14       59.09       96.17     69.24 o 
   3   6  14      381.16      436.22    123.35 o 
   4   6  14     3032.28     3308.71    269.02 o 
   5   6  14       75.67      102.07     78.47 o 
   6   6  14      572.94      648.30    152.84 o 
   7   6  14     1768.19     1915.93    220.29 o 
   0   7  14     2272.46     2567.83    231.57 o 
   1   7  14     2375.68     2547.83    235.42 o 
   2   7  14      117.51      159.77     85.91 o 
   3   7  14     2869.47     3158.43    263.37 o 
   4   7  14     1180.54     1465.61    203.11 o 
   5   7  14       22.01       78.99     72.58 o 
   6   7  14     2804.16     2813.25    266.19 o 
   0   8  14     2124.64     2322.15    232.86 o 
   1   8  14     1556.42     1525.62    203.36 o 
   2   8  14      257.54      310.05    116.43 o 
   3   8  14     1097.90     1498.69    208.24 o 
   4   8  14      523.61      456.99    137.20 o 
   0  -2  15     1725.79     1674.87    205.93 o 
   1  -2  15     1328.39     1572.81    209.78 o 
   2  -2  15       18.06       55.02     51.83 o 
   3  -2  15     1491.45     1644.62    140.23 o 
   4  -2  15      963.57     1042.39    209.13 o 
  -1  -1  15      190.73      230.55    102.84 o 
   0  -1  15     1413.58     1414.83    197.47 o 
   1  -1  15     1893.21     1997.74    215.16 o 
   2  -1  15      981.70     1034.53    118.82 o 
   3  -1  15     1173.90     1248.24    146.43 o 
   4  -1  15      583.39      767.02    109.03 o 
   5  -1  15     1508.48     1526.24    145.02 o 
  -2   0  15        8.93       33.59     70.27 o 
  -1   0  15       97.71      187.98     92.07 o 
   0   0  15     3320.07     3287.68    270.30 o 
   1   0  15        8.91       41.54     57.44 o 
   2   0  15      376.22      414.06     82.68 o 
   3   0  15     1024.22     1170.15    154.25 o 
   4   0  15      265.45      313.93     77.11 o 
   5   0  15      683.76      638.91    106.04 o 
   6   0  15      861.83     1097.86    190.29 o 
  -2   1  15       50.27       67.45     71.81 o 
  -1   1  15     2920.80     2944.81    256.96 o 
   0   1  15      281.55      218.50     92.32 o 
   1   1  15       57.75       47.94     45.75 o 
   2   1  15     1619.96     1878.35    137.97 o 
   3   1  15      113.84      126.92     54.56 o 
   4   1  15      561.84      576.13     93.95 o 
   5   1  15     2047.55     2259.06    232.09 o 
   6   1  15      158.37      167.46     91.30 o 
  -2   2  15      922.33      886.03    165.41 o 
  -1   2  15     1835.01     1681.28    193.36 o 
   0   2  15      472.07      641.38    140.02 o 
   1   2  15     1634.22     1708.93    175.03 o 
   2   2  15     1286.80     1368.90    122.22 o 
   3   2  15       17.17       30.20     46.15 o 
   4   2  15     3215.46     3414.11    269.27 o 
   5   2  15      813.57      718.32    156.43 o 
   6   2  15       48.16       49.49     74.11 o 
  -2   3  15      849.00      932.71    167.21 o 
  -1   3  15     3109.26     2872.49    246.70 o 
   0   3  15      184.64      196.18     87.45 o 
   1   3  15     2404.85     2376.30    151.01 o 
   2   3  15     1312.24     1403.29    175.16 o 
   3   3  15      518.66      599.58    136.94 o 
   4   3  15     1538.39     1671.54    194.13 o 
   5   3  15     1425.04     1497.92    202.85 o 
   6   3  15     1350.07     1284.04    195.41 o 
  -2   4  15     1890.98     1916.19    213.62 o 
  -1   4  15       58.28       88.48     71.81 o 
   0   4  15      785.64      811.66    144.64 o 
   1   4  15     2166.57     2179.31    211.57 o 
   2   4  15       34.70       78.73     71.81 o 
   3   4  15      222.19      209.78     93.86 o 
   4   4  15     2155.93     2192.64    221.83 o 
   5   4  15        1.69       29.49     64.11 o 
   6   4  15      593.32      744.99    165.15 o 
   1   5  15      365.46      355.18    112.58 o 
   2   5  15       98.24      128.48     82.32 o 
   3   5  15     1826.31     2058.01    214.90 o 
   4   5  15       86.53      252.86    102.84 o 
   5   5  15      397.47      406.73    130.79 o 
   6   5  15     1448.69     1575.88    215.67 o 
   1   6  15      928.54     1197.62    180.54 o 
   2   6  15     1010.90     1352.77    189.26 o 
   3   6  15      839.45      745.50    157.46 o 
   4   6  15      152.08      202.85    100.27 o 
   5   6  15      938.05     1078.11    188.49 o 
   1   7  15      200.11      224.91    106.68 o 
   2   7  15      938.72     1051.96    182.85 o 
   3   7  15     1836.85     2112.12    227.47 o 
   2   0  16      746.67      803.46    112.09 o 
   3   0  16       18.78       24.43     50.14 o 
   1   1  16      855.15      846.03    164.64 o 
   2   1  16      367.43      382.14     85.31 o 
   3   1  16      760.79      876.39    237.34 o 
   4   1  16      469.73      539.00     99.12 o 
   0   2  16     1431.65     1444.84    198.49 o 
   1   2  16     3120.84     2747.86    244.65 o 
   2   2  16      215.57      140.75     59.74 o 
   3   2  16     1047.32     1125.56    183.11 o 
   4   2  16     2242.90     2569.37    251.06 o 
   0   3  16     2364.02     2450.89    235.93 o 
   1   3  16      243.14      157.46     92.83 o 
   2   3  16      506.11      623.17    146.18 o 
   3   3  16     1833.89     2179.82    227.73 o 
   4   3  16        0.92       30.26     70.52 o 
   1   4  16        8.36       10.51     65.65 o 
   2   4  16     1095.79     1243.78    187.46 o 
   3   4  16     1215.28     1412.78    200.54 o 
   4   4  16       75.41      104.89     88.22 o 
   2   5  16      937.50     1055.29    179.26 o 
                                                 
